# Supplementary material for: Unraveling the Pathobiological Role of the Fungal KEOPS Complex in Cryptococcus neoformans
Source: mBio. 2022 Nov 15;13(6):e02944-22. doi: 10.1128/mbio.02944-22 (PMC9765431; doi:10.1128/mbio.02944-22)
Supplement: DATA SET S2 [file mbio.02944-22-sd002.xlsx]

## Sheet: Info
	Data Set S2. RNA-seq fold-change scores of FPKM (P>0.05)
	Title: Unravelling the pathobiological role of the fungal KEOPS complex in Cryptococcus neoformans
	Authors: Yeseul Choi, Eunji Jeong, Dong-Gi Lee, Jae-Hyung Jin, Yee-Seul So, Seong-Ryong Yu, Kyung-Jo Lee, Hye-Jeong Ha, Chi-Jan Lin, Ying-Lien Chen, Kyu-Ho Lee, Kangseok Lee, and Yong-Sun Bahn
	Statistical analysis of gene expression level
	The transcript-level relative transcript abundances were measured in FPKM (Fragments Per Kilobase of exon per Million fragments mapped) using Stringtie. The FPKM and read count matrix were generated by the R package “isoformswitchanalyzerR” and analyzed by DESeq2. Differentially expressed genes (DEG) analysis was performed using DESeq2 v1.24.0 with default sets with the Ballgown.
	RAW data deposited on Gene Expression Omnibus (GEO) database
	accession number: GSE208333

## Sheet: Overall log2 fold change
gene_id	bud32_basal/ WT_basal	kae1_basal/ WT_basal	K54A_basal/ WT_basal	Function
CNAG_00002	-1.84626	-1.90957	-	hypothetical protein
CNAG_00057	-1.40887	-	-	fructose-1,6-bisphosphatase I
CNAG_00075	-1.31815	-	-	hypothetical protein
CNAG_00079	-1.69282	-1.74122	-	hypothetical protein
CNAG_00107	-1.4242	-1.32678	-	hypothetical protein
CNAG_00121	-1.29137	-1.11087	-	glycerol-3-phosphate dehydrogenase (NAD())
CNAG_00126	1.05851	-	-	2-deoxy-D-gluconate 3-dehydrogenase
CNAG_00229	-1.30857	-1.3256	-	hypothetical protein
CNAG_00237	1.08449	-	-	3-isopropylmalate dehydratase, large subunit
CNAG_00247	-2.33881	-2.19902	-	alpha-aminoadipic semialdehyde synthase
CNAG_00275	1.87724	1.95362	-	hypothetical protein
CNAG_00276	1.27785	1.32576	-	hypothetical protein
CNAG_00304	-1.26686	-1.17933	-	hypothetical protein
CNAG_00306	1.31214	-	-	Copper-detoxifying metallothionein 2
CNAG_00364	-	-13.3359	-	tRNA threonylcarbamoyladenosine biosynthesis protein
CNAG_00366	-	1.33556	-	hypothetical protein
CNAG_00373	1.19796	1.01079	-	glucan 1,3-beta-glucosidase
CNAG_00393	-2.66157	-2.19454	-	1,4-alpha-glucan-branching enzyme
CNAG_00400	-1.47336	-1.14942	-	secondary thiamine-phosphate synthase enzyme
CNAG_00433	1.93833	1.62101	-	hypothetical protein
CNAG_00450	1.33186	1.1818	-	3-isopropylmalate dehydrogenase
CNAG_00475	-1.38237	-1.11368	-	WSC domain-containing protein
CNAG_00532	1.33916	1.25256	-	hypothetical protein
CNAG_00539	1.62372	-	-	membrane transporter
CNAG_00543	1.03801	1.01843	-	hypothetical protein
CNAG_00587	2.28238	2.37657	1.4029	hypothetical protein
CNAG_00595	-1.2283	-	-	hypothetical protein
CNAG_00654	1.00352	1.17194	-	sulfiredoxin
CNAG_00686	-1.16255	-	-	hypothetical protein
CNAG_00707	-	-1.02679	-	protein sym1
CNAG_00730	2.08603	1.89595	-	ATP-binding cassette transporter
CNAG_00735	-1.14802	-1.04608	-	aldehyde dehydrogenase family 7 member A1
CNAG_00801	-1.40039	-	-	hypothetical protein
CNAG_00826	2.14879	2.12546	-	dihydroxyacetone kinase
CNAG_00827	3.96696	3.81605	-	ribose 5-phosphate isomerase
CNAG_00828	1.15088	1.03609	-	pathway-specific nitrogen regulator
CNAG_00849	-1.35344	-1.22347	-	hypothetical protein
CNAG_00866	-1.7959	-	-	transketolase
CNAG_00871	1.0957	-	-	hypothetical protein
CNAG_00895	-1.16574	-1.29627	-	solute carrier family 39 (zinc transporter), member 1/2/3
CNAG_00905	2.41636	2.22212	-	MFS transporter
CNAG_00937	4.60269	4.24003	-	hypothetical protein
CNAG_00976	1.58736	1.4825	-	carbamoyl-phosphate synthase, small subunit
CNAG_00979	1.5251	1.30326	-	Copper uptake transporter
CNAG_00984	-2.0621	-	-	glucose and ribitol dehydrogenase
CNAG_00992	1.50527	1.30336	-	homocitrate synthase, mitochondrial
CNAG_01040	-1.24145	-	-	carboxypeptidase D
CNAG_01047	-4.44717	-	-	hypothetical protein
CNAG_01059	-1.54556	-1.20123	-	vacuolar membrane protein
CNAG_01072	1.42589	1.39358	-	Amidase
CNAG_01075	1.68443	1.36095	-	methylmalonate-semialdehyde dehydrogenase (acylating)
CNAG_01076	-	1.08618	-	4-aminobutyrate aminotransferase
CNAG_01079	1.59041	1.6016	-	2,4-dihydroxyhept-2-ene-1,7-dioic acid aldolase
CNAG_01118	-1.25618	-	-	AAT family amino acid transporter
CNAG_01131	-	1.0059	-	hypothetical protein
CNAG_01151	-1.02452	-1.0105	-	ubiquitin-conjugating enzyme E2 D/E
CNAG_01223	-1.27168	-1.16595	-	hypothetical protein
CNAG_01267	1.46432	1.29282	-	hypothetical protein
CNAG_01341	-1.88748	-	-	mannose-6-phosphate isomerase
CNAG_01354	1.83986	1.7211	-	hypothetical protein
CNAG_01380	-1.28158	-1.20808	-	Phosphatidylserine decarboxylase
CNAG_01384	-1.05683	-	-	hypothetical protein
CNAG_01446	-1.52293	-	-	heat shock protein, 12Kda
CNAG_01448	1.41981	1.37681	-	hypothetical protein
CNAG_01489	-1.90234	-2.01804	-	maltose O-acetyltransferase
CNAG_01490	-1.08062	-1.0947	-	hypothetical protein
CNAG_01492	-1.06335	-	-	hypothetical protein
CNAG_01506	-	-1.29503	-	hypothetical protein
CNAG_01539	1.42746	1.2443	-	Myo-inositol-1-phosphate synthase
CNAG_01541	-1.37468	-1.44752	-	hypothetical protein
CNAG_01555	1.31672	1.16064	-	hypothetical protein
CNAG_01572	-1.18522	-	-	tyrosine phosphatase
CNAG_01584	-1.81614	-	-	hydrolase
CNAG_01588	-1.6678	-	-	plasma membrane proteolipid 3
CNAG_01594	1.20616	-	-	glycine dehydrogenase
CNAG_01601	-	1.00462	-	lipase
CNAG_01603	2.09279	1.84189	-	hypothetical protein
CNAG_01621	1.00458	-	-	hypothetical protein
CNAG_01635	1.77822	1.91181	-	hypothetical protein
CNAG_01653	2.00912	1.64171	-	cytokine inducing-glycoprotein
CNAG_01668	3.27026	3.27283	-	hypothetical protein
CNAG_01683	-1.02252	-	-	Monosaccharide transporter
CNAG_01686	-1.46607	-	-	hypothetical protein
CNAG_01709	1.21548	1.21089	-	translation initiation factor 5
CNAG_01714	2.30997	2.1794	-	sulfonate dioxygenase
CNAG_01718	-1.07918	-	-	hypothetical protein
CNAG_01742	1.59328	2.01484	1.81322	aquaporin-associated protein
CNAG_01743	-1.57755	-	-	hypothetical protein
CNAG_01746	-	1.16751	-	E3 ubiquitin-protein ligase RNF14
CNAG_01751	-1.66268	-	-	hypothetical protein
CNAG_01753	-1.35095	-	-	hypothetical protein
CNAG_01758	1.07004	-	-	Polygalacturonase
CNAG_01794	1.07277	1.00435	-	2-hydroxyacid dehydrogenase
CNAG_01836	-1.23415	-	-	long-chain acyl-CoA synthetase
CNAG_01892	-1.18098	-	-	hypothetical protein
CNAG_01915	-	-1.17684	-	ribonucleoside-diphosphate reductase subunit M2
CNAG_01921	-1.36356	-	-	hypothetical protein
CNAG_01953	1.78039	-	-	hypothetical protein
CNAG_01963	2.43175	2.19965	-	CMP/dCMP deaminase zinc-binding protein
CNAG_01997	1.37522	1.16649	-	prephenate dehydrogenase (NADP)
CNAG_02005	-1.64259	-	-	hypothetical protein
CNAG_02011	1.14966	1.00161	-	PQQ enzyme repeat protein
CNAG_02040	1.46377	1.2832	-	hypothetical protein
CNAG_02043	1.22509	-	-	hypothetical protein
CNAG_02048	1.24574	1.0299	-	Proline dehydrogenase
CNAG_02049	3.61982	3.32607	1.92698	Proline dehydrogenase
CNAG_02083	-1.02613	-	-	siderochrome-iron transporter
CNAG_02093	1.17178	-	-	hypothetical protein
CNAG_02143	2.10518	-	-	hypothetical protein, variant
CNAG_02169	-1.75146	-	-	hypothetical protein
CNAG_02192	1.02242	-	-	hypothetical protein
CNAG_02230	-1.28898	-	-	phosphoketolase
CNAG_02253	4.25334	4.10619	-	hypothetical protein, variant 2
CNAG_02284	-1.00699	-	-	2-oxoisovalerate dehydrogenase E1 component, alpha subunit
CNAG_02288	-	1.00736	-	solute carrier family 25 (mitochondrial citrate transporter), member 1
CNAG_02299	1.01227	1.00114	-	hypothetical protein
CNAG_02336	1.00881	-	-	hypothetical protein
CNAG_02363	-1.01356	-	-	SCR1 protein
CNAG_02422	-1.53455	-1.39895	-	hypothetical protein
CNAG_02425	-1.31825	-1.16692	-	hypothetical protein
CNAG_02463	1.45951	1.42315	-	hypothetical protein
CNAG_02493	1.57931	1.61571	-	hypothetical protein
CNAG_02526	1.93101	2.3152	-	hypothetical protein
CNAG_02550	-1.28197	-	-	hypothetical protein
CNAG_02554	-1.18068	-	-	Sugar transporter
CNAG_02557	-1.29802	-1.29726	-	fungal specific transcription factor
CNAG_02558	-2.11371	-2.64149	-	hypothetical protein
CNAG_02587	2.10763	1.84904	-	alfa-L-rhamnosidase
CNAG_02655	-1.04868	-	-	hypothetical protein
CNAG_02665	-2.00583	-2.22938	-	hypothetical protein
CNAG_02673	-1.51678	-	-	NAD dependent epimerase/dehydratase
CNAG_02705	-1.5872	-1.39654	-	hypothetical protein
CNAG_02706	2.16843	-	-	hypothetical protein
CNAG_02712	-2.07665	-	-	BUD32 protein kinase
CNAG_02748	-1.28457	-1.12825	-	UTP-glucose-1-phosphate uridylyltransferase
CNAG_02758	1.12552	-	-	NADH:flavin oxidoreductase/NADH oxidase
CNAG_02759	1.89527	1.87991	-	hypothetical protein
CNAG_02796	1.08079	-	-	3-deoxy-7-phosphoheptulonate synthase
CNAG_02849	-	-7.61685	-	glutathione transferase
CNAG_02864	-1.48174	-1.39412	-	hypothetical protein
CNAG_02865	-1.13951	-	-	hypothetical protein
CNAG_02893	1.73491	1.42546	-	hypothetical protein
CNAG_02896	-1.21424	-1.29685	-	hydroxymethylglutaryl-CoA synthase
CNAG_02900	1.1701	1.20828	-	hypothetical protein
CNAG_02903	1.02146	1.04933	-	alcohol dehydrogenase (NADP)
CNAG_02933	-1.10141	-1.03886	-	quinone oxidoreductase
CNAG_02967	-1.24793	-	-	hypothetical protein
CNAG_03007	-1.48855	-	-	hypothetical protein
CNAG_03051	-1.28836	-1.37488	-	polyamine transporter
CNAG_03058	-1.65408	-	-	hypothetical protein
CNAG_03067	-1.03888	-	-	hydroxymethylglutaryl-CoA lyase
CNAG_03068	1.19584	1.03744	-	hypothetical protein
CNAG_03082	-1.9307	-	-	cupin domain-containing protein
CNAG_03083	-2.04516	-1.77023	-	cupin domain-containing protein
CNAG_03084	-1.90075	-	-	endoribonuclease L-PSP
CNAG_03114	-1.35301	-	-	hypothetical protein
CNAG_03140	1.185	1.15415	-	Sugar transporter
CNAG_03141	1.03267	-	-	hypothetical protein
CNAG_03142	-1.64602	-	-	hypothetical protein
CNAG_03143	-2.49967	-	-	hypothetical protein
CNAG_03194	-	-	1.13122	Saccharopine dehydrogenase
CNAG_03199	1.15785	-	-	FAD dependent oxidoreductase
CNAG_03222	-	-1.0475	-	RNA lariat debranching enzyme
CNAG_03231	2.11437	2.31483	-	hypothetical protein
CNAG_03238	1.47759	1.4913	-	dioxygenase subfamily protein
CNAG_03268	-1.48211	-	-	hypothetical protein
CNAG_03272	-1.56479	-1.33237	-	hypothetical protein
CNAG_03386	1.29439	1.14984	-	solute carrier family 25 (mitochondrial carnitine/acylcarnitine transporter), member 20/29
CNAG_03393	1.18639	1.03305	-	acyl-CoA thioesterase II
CNAG_03398	1.98331	-	-	solute carrier family 39 (zinc transporter), member 1/2/3
CNAG_03400	1.6626	1.57168	-	oxidoreductase
CNAG_03436	1.48941	1.25191	-	Alanine transaminase
CNAG_03460	-	5.60236	-	phosphoglycerate dehydrogenase
CNAG_03461	2.98439	2.97073	-	hypothetical protein, variant
CNAG_03480	-1.72046	-1.44062	-	NAD epimerase domain-containing protein
CNAG_03519	1.98844	1.72326	-	cytoplasmic protein
CNAG_03532	1.95638	-	-	3-beta hydroxysteroid dehydrogenase/isomerase
CNAG_03563	-1.11949	-	-	aspartate-tRNA(Asn) ligase
CNAG_03588	1.37791	-	-	L-aminoadipate-semialdehyde dehydrogenase
CNAG_03599	1.07275	-	-	mandelate racemase/muconate lactonizing enzyme
CNAG_03669	1.19781	-	-	hypothetical protein
CNAG_03679	-2.47557	-	-	hypothetical protein
CNAG_03705	-1.48036	-	-	hypothetical protein
CNAG_03713	1.33121	1.15699	-	efflux protein EncT
CNAG_03719	1.69508	2.08234	-	Putative transporter of the major facilitator superfamily (MFS)
CNAG_03746	1.33802	-	-	hypothetical protein
CNAG_03754	1.88794	1.77961	-	short-chain dehydrogenase/reductase SDR
CNAG_03807	1.61914	1.52314	-	E3 ubiquitin-protein ligase CCNP1IP1
CNAG_03819	-	-1.09813	-	sterol 24-C-methyltransferase
CNAG_03824	-1.20169	-	-	solute carrier family 25 (mitochondrial phosphate transporter), member 3
CNAG_03828	-1.49406	-	-	aromatic amino acid aminotransferase I
CNAG_03847	-	1.10041	-	hypothetical protein
CNAG_03848	1.11327	1.10244	-	glutathione transferase
CNAG_03859	-1.07793	-	-	transcriptional regulator Medusa
CNAG_03909	1.23881	1.2755	-	hypothetical protein
CNAG_03912	1.44197	-	-	Putative major facilitator superfamily (MFS) transporter
CNAG_03958	-1.62186	-	-	hypothetical protein
CNAG_03980	4.23165	3.96243	-	hypothetical protein
CNAG_03997	-1.37691	-	-	hypothetical protein
CNAG_04012	1.46881	1.19249	-	hypothetical protein
CNAG_04015	-3.14635	-2.40028	-	amino acid transporter
CNAG_04016	-1.83177	-	-	Identified spore protein 5
CNAG_04076	-1.40538	-	-	hypothetical protein
CNAG_04091	-1.63445	-1.34698	-	hypothetical protein
CNAG_04094	-	-1.04696	-	hypothetical protein
CNAG_04096	1.93997	1.65823	1.00096	racemase
CNAG_04100	-1.82843	-1.52461	-	hypothetical protein
CNAG_04105	-2.235	-	-	hypothetical protein
CNAG_04141	1.03725	1.03748	-	vacuolar protein
CNAG_04186	1.27367	-	-	hypothetical protein
CNAG_04206	-1.17175	-	-	hypothetical protein
CNAG_04225	2.93388	2.66547	-	hypothetical protein
CNAG_04241	1.00424	-	-	cytoplasmic protein
CNAG_04273	-1.1438	-	-	hypothetical protein
CNAG_04276	1.27332	1.10732	-	cytosine-purine permease
CNAG_04299	-1.55369	-1.4792	-	hypothetical protein
CNAG_04307	2.01436	2.15163	-	Urate oxidase
CNAG_04310	1.33335	-	-	hypothetical protein
CNAG_04322	-1.52032	-	-	hypothetical protein
CNAG_04325	1.16277	-	-	extradiol ring-cleavage dioxygenase
CNAG_04338	1.32568	1.32521	-	cation diffusion facilitator 1
CNAG_04343	-1.33629	-1.08565	-	nicotinamide mononucleotide permease
CNAG_04347	1.62083	-	-	Aspartate kinase
CNAG_04373	-1.19749	-1.19368	-	alginate lyase
CNAG_04404	-1.38165	-	-	hypothetical protein
CNAG_04417	1.01722	-	-	alpha-ketoglutarate-dependent 2,4- dichlorophenoxyacetate dioxygenase
CNAG_04440	-1.16682	-1.19208	-	thiamine pyrophosphokinase
CNAG_04517	-2.91919	-2.73173	-	hypothetical protein
CNAG_04564	-	-	1.29086	phytanoyl-CoA dioxygenase
CNAG_04582	1.37527	1.34884	-	hypothetical protein
CNAG_04622	1.36028	1.31149	-	endoplasmic reticulum protein
CNAG_04677	1.34986	1.03929	-	xylitol dehydrogenase
CNAG_04707	1.48815	1.50696	-	hypothetical protein
CNAG_04736	1.32292	1.22785	-	hypothetical protein
CNAG_04745	-1.08568	-	-	hypothetical protein
CNAG_04753	1.26603	1.23019	-	Gluconolactonase
CNAG_04793	-	-1.54753	-	hypothetical protein
CNAG_04818	-1.75425	-	-	hypothetical protein
CNAG_04831	-1.35854	-1.40596	-	hypothetical protein
CNAG_04874	2.48185	2.35335	-	hypothetical protein
CNAG_04901	-	-1.03442	-	hypothetical protein
CNAG_04911	-1.24459	-	-	hypothetical protein
CNAG_04938	-1.1968	-	-	hypothetical protein
CNAG_04943	-2.0442	-1.6814	-	CBS domain-containing protein
CNAG_04951	1.31133	1.09885	-	3-deoxy-7-phosphoheptulonate synthase
CNAG_04974	1.05692	-	-	hypothetical protein
CNAG_04983	-1.0382	-	-	hypothetical protein
CNAG_05002	-4.97015	-	-	hypothetical protein
CNAG_05032	2.06146	1.71781	1.13497	hypothetical protein
CNAG_05035	1.5223	1.36221	-	ferredoxin-NADP reductase
CNAG_05045	1.14349	-	-	hypothetical protein
CNAG_05061	1.26462	1.83361	-	hypothetical protein
CNAG_05075	2.77663	2.70542	-	solute carrier family 20 (sodium-dependent phosphate transporter)
CNAG_05167	-1.96763	-	-	hypothetical protein
CNAG_05185	1.21317	1.27177	-	hypothetical protein, variant
CNAG_05192	-1.07605	-	-	hypothetical protein
CNAG_05238	-1.31803	-	-	hypothetical protein
CNAG_05256	2.4751	2.83342	-	catalase 2
CNAG_05258	-	3.67348	-	glucose-methanol-choline oxidoreductase
CNAG_05260	-1.34462	-	-	Glutamate decarboxylase
CNAG_05264	1.19506	1.14617	-	alpha-amylase AmyA
CNAG_05292	-1.16024	-	-	alpha,alpha-trehalose-phosphate synthase (UDP- forming)
CNAG_05293	-1.04917	-1.25065	-	glycogenin glucosyltransferase
CNAG_05302	2.1952	2.02732	-	Amine oxidase
CNAG_05303	1.77117	1.68319	-	isocitrate lyase
CNAG_05313	-	1.06195	-	hypothetical protein
CNAG_05324	2.0081	2.0218	-	Sugar transporter
CNAG_05339	-1.0327	-	-	hypothetical protein
CNAG_05345	2.78536	2.97337	-	amino acid transporter
CNAG_05377	1.23185	1.11734	-	myo-inositol transporter, putative
CNAG_05425	1.50363	1.28413	-	asparagine synthase (glutamine-hydrolyzing)
CNAG_05431	1.21048	1.33424	-	pH-response transcription factor pacC/RIM101
CNAG_05458	-	1.17481	-	endo-1,3(4)-beta-glucanase
CNAG_05544	-1.68939	-	-	hypothetical protein
CNAG_05641	-	2.12264	-	hypothetical protein
CNAG_05654	1.11823	1.11458	-	hypothetical protein
CNAG_05678	1.36947	1.16567	-	membrane protein
CNAG_05682	-1.65561	-	-	hypothetical protein
CNAG_05683	-2.94519	-	-	hypothetical protein
CNAG_05684	-1.38877	-	-	hypothetical protein
CNAG_05685	1.19079	1.07345	-	neutral amino acid transporter
CNAG_05686	-1.63801	-	-	hypothetical protein
CNAG_05719	1.45093	1.21818	-	hypothetical protein
CNAG_05720	1.09669	-	-	GTPase inhibitor
CNAG_05724	-1.0069	-1.10259	-	hypothetical protein
CNAG_05725	1.23378	-	-	ketol-acid reductoisomerase, mitochondrial
CNAG_05771	-	1.06999	-	serine/threonine-protein kinase TEL1, variant
CNAG_05785	1.83769	-	-	putative transcription factor
CNAG_05853	-1.12618	-	-	hypothetical protein
CNAG_05894	1.33446	-	-	dynein heavy chain 1, cytosolic
CNAG_05939	-2.38958	-	-	hypothetical protein
CNAG_05971	-1.91847	-	-	hypothetical protein
CNAG_05982	-1.6728	-1.2763	-	MFS transporter, SP family, general alpha glucoside:H symporter
CNAG_05991	1.14685	1.28667	-	glycosyl hydrolase family 88
CNAG_06000	1.53051	1.50834	-	glycoprotein
CNAG_06027	1.59997	1.64254	-	aryl-alcohol dehydrogenase
CNAG_06112	1.41028	-	-	carbamoyl-phosphate synthase arginine-specific large chain
CNAG_06117	-2.52433	-2.37348	-	hypothetical protein, variant 1
CNAG_06224	-1.0069	-1.01561	-	nuclear movement protein nudC
CNAG_06245	1.08964	-	-	hypothetical protein
CNAG_06259	1.43029	1.38303	-	MFS transporter, SP family, general alpha glucoside:H symporter
CNAG_06267	-3.0916	-2.54688	-	hypothetical protein
CNAG_06290	-	-2.81142	-	Low-affinity glucose transporter HXT2
CNAG_06294	-1.76815	-1.61339	-	hypothetical protein
CNAG_06345	1.0881	-	-	mitochondrial distribution and morphology protein 10
CNAG_06347	-1.67387	-	-	pr4/barwin domain protein
CNAG_06372	1.30632	1.07898	-	hypothetical protein
CNAG_06373	2.02766	-	-	mitotic spindle assembly checkpoint protein MAD2B
CNAG_06374	2.93751	2.36357	-	malate dehydrogenase (oxaloacetate- decarboxylating)(NADP)
CNAG_06396	-1.5349	-	-	hypothetical protein
CNAG_06448	-2.17796	-2.13331	-	Cystathionine gamma-lyase
CNAG_06453	-1.41855	-	-	benzodiazapine receptor
CNAG_06497	-1.44696	-	-	microsomal epoxide hydrolase
CNAG_06503	3.11521	4.21206	-	uridine permease
CNAG_06507	1.2451	1.26807	-	hypothetical protein
CNAG_06515	-	1.01855	-	hypothetical protein
CNAG_06529	2.07992	1.93961	-	hypothetical protein
CNAG_06539	1.98192	2.17672	-	monocarboxylic acid transporter
CNAG_06558	1.52625	1.32265	-	NADPH-ferrihemoprotein reductase
CNAG_06574	-2.04616	-2.00618	-	antiphagocytic protein 1
CNAG_06602	-1.88622	-	-	cysteine-type peptidase
CNAG_06610	1.7191	1.47546	-	MFS transporter
CNAG_06623	1.67687	1.838	-	inositol oxygenase
CNAG_06629	2.3549	2.19224	-	hypothetical protein
CNAG_06649	-	-1.2373	-	Haloacid dehalogenase, type II
CNAG_06650	1.20281	1.11737	-	hypothetical protein
CNAG_06651	1.34296	-	-	amidohydrolase
CNAG_06695	-1.50338	-	-	hypothetical protein
CNAG_06758	1.59999	-	-	efflux protein
CNAG_06759	-1.0098	-	-	dehydrogenase
CNAG_06777	1.35033	1.39068	-	fructosyl amino acid oxidase
CNAG_06800	-1.52039	-	-	hypothetical protein
CNAG_06817	2.25907	2.20224	-	uric acid xanthine permease
CNAG_06829	-1.08417	-1.15447	-	Squalene monooxygenase
CNAG_06844	2.81665	-	-	hypothetical protein
CNAG_06845	1.78046	1.55727	-	STE/STE11/CDC15 protein kinase
CNAG_06849	1.06382	-	-	saccharopine dehydrogenase (NAD, L-lysine forming)
CNAG_06863	-	-	1.41806	hypothetical protein
CNAG_06866	-1.23021	-	-	hypothetical protein
CNAG_06877	-	-5.86275	-	hypothetical protein
CNAG_06890	-1.03065	-	-	membrane transporter
CNAG_06904	-1.44514	-1.46764	-	hypothetical protein
CNAG_06908	1.57311	1.43348	-	pyridoxal biosynthesis lyase pdxS
CNAG_06918	1.85499	2.15199	-	hypothetical protein
CNAG_06931	1.64825	1.4519	-	Beta-glucosidase
CNAG_06935	1.5715	1.85239	-	isochorismatase hydrolase
CNAG_06949	-	-1.01046	-	hypothetical protein
CNAG_06962	-1.5372	-	-	DNA ligase D, 3'-phosphoesterase domain- containing protein
CNAG_06963	-1.13586	-1.07513	-	Sugar transporter
CNAG_06994	-1.37289	-1.2574	-	hypothetical protein
CNAG_07032	-1.37698	-	-	peroxiredoxin 5, atypical 2-Cys peroxiredoxin
CNAG_07324	1.25013	1.10619	-	-
CNAG_07377	1.17293	1.11977	-	-
CNAG_07386	1.16819	1.10757	-	-
CNAG_07391	1.54172	1.90979	-	-
CNAG_07393	-1.86562	-1.8649	-	-
CNAG_07399	2.61044	-	-	-
CNAG_07401	1.6014	1.76743	-	-
CNAG_07406	1.79503	1.60209	-	-
CNAG_07429	1.02625	-	-	-
CNAG_07449	1.24723	1.31733	-	-
CNAG_07466	2.47293	2.22679	-	-
CNAG_07486	-1.00245	-1.11577	-	-
CNAG_07513	1.12742	1.10613	-	-
CNAG_07540	1.12467	1.28963	-	-
CNAG_07547	2.07152	1.79168	-	-
CNAG_07589	1.43512	1.12656	-	-
CNAG_07600	-1.40159	-1.35118	-	-
CNAG_07612	-2.37195	-1.26714	-	-
CNAG_07619	-1.07785	-	-	-
CNAG_07626	1.95483	-	-	-
CNAG_07651	-1.75185	-1.85217	-	-
CNAG_07690	-1.47885	-1.34898	-	-
CNAG_07702	1.12599	-	-	-
CNAG_07752	-1.1744	-1.1047	-	-
CNAG_07753	-	-	1.23331	-
CNAG_07769	1.15438	1.0777	-	-
CNAG_07797	1.75624	1.44286	-	-
CNAG_07799	1.20664	-	-	-
CNAG_07803	1.2832	1.18074	-	-
CNAG_07827	4.0403	3.41562	-	-
CNAG_07849	-1.18326	-	-	-
CNAG_07869	2.52249	2.13514	-	-
CNAG_07895	-	5.53742	-	-
CNAG_07902	-2.18602	-1.82408	-	-
CNAG_07911	-1.62184	-1.28462	-	-
CNAG_07931	-	1.60098	-	-
CNAG_07940	-	-1.16476	-	-
CNAG_07961	-1.30169	-	-	-
CNAG_07990	-1.24604	-1.28738	-	-
CNAG_08005	-	-1.10448	-	-
CNAG_08014	1.10238	1.22955	-	-
CNAG_08019	-1.13225	-	-	-
CNAG_09008	5.75995	-	-	-
CNAG_09012	5.20459	-	-	-
CNAG_10500	1.99076	-	-	-
CNAG_10501	2.95317	-	-	-
CNAG_10503	1.55535	-	-	-
CNAG_12000	-	1.52365	-	-
CNAG_12016	-1.61289	-	-	-
CNAG_12040	-1.66466	-	-	-
CNAG_12059	-1.65662	-	-	-
CNAG_12063	1.1152	1.23239	-	-
CNAG_12070	1.80757	2.16967	-	-
CNAG_12071	-	6.0624	-	-
CNAG_12075	2.39963	1.60201	-	-
CNAG_12116	-	1.0248	-	-
CNAG_12126	4.42594	4.68994	-	-
CNAG_12142	-	-2.33208	-	-
CNAG_12145	2.78971	2.44694	-	-
CNAG_12183	-	1.45398	-	-
CNAG_12187	-	-1.57496	-	-
CNAG_12200	1.10405	1.34721	-	-
CNAG_12203	-1.77023	-	-	-
CNAG_12210	2.20638	2.31053	-	-
CNAG_12212	-1.61204	-1.41107	-	-
CNAG_12217	1.0972	1.11434	-	-
CNAG_12228	-2.35346	-	-	-
CNAG_12229	-	-1.83994	-	-
CNAG_12249	-1.7725	-	-	-
CNAG_12332	-1.33269	-1.82997	-	-
CNAG_12341	1.17816	-	-	-
CNAG_12355	-2.02978	-1.92545	-	-
CNAG_12358	2.87663	2.70055	-	-
CNAG_12367	-	-	-1.56884	-
CNAG_12372	-2.73395	-	-	-
CNAG_12391	-	2.91702	-	-
CNAG_12397	-	2.3476	-	-
CNAG_12399	-2.17609	-	-	-
CNAG_12417	-1.73181	-	-	-
CNAG_12420	1.78515	1.67861	-	-
CNAG_12430	3.86616	3.34677	-	-
CNAG_12452	-	-1.19993	-	-
CNAG_12461	2.26723	2.5643	-	-
CNAG_12482	-1.62727	-	-	-
CNAG_12537	-	3.60476	-	-
CNAG_12541	-1.04579	-	-	-
CNAG_12543	1.97688	2.15268	-	-
CNAG_12546	-2.41065	-2.51864	-	-
CNAG_12558	-1.81087	-1.89779	-	-
CNAG_12570	1.95586	2.73996	-	-
CNAG_12579	-	-2.02682	-	-
CNAG_12612	-7.53801	-	-	-
CNAG_12616	1.66402	1.43085	-	-
CNAG_12625	-1.40202	-	-	-
CNAG_12632	-1.69245	-	-	-
CNAG_12633	2.00598	2.2353	-	-
CNAG_12657	-1.77031	-1.58619	-	-
CNAG_12659	1.4648	-	-	-
CNAG_12666	-2.0608	-2.2416	-	-
CNAG_12683	1.24435	-	-	-
CNAG_12736	-	-6.11261	-	-
CNAG_12760	-	-1.60988	-	-
CNAG_12767	1.094	1.11073	1.17258	-
CNAG_12770	-2.4006	-1.96624	-2.9353	-
CNAG_12869	-2.0128	-	-	-
CNAG_12871	-1.26385	-1.3452	-	-
CNAG_12900	-1.49472	-1.81026	-	-
CNAG_12909	1.26265	1.15341	-	-
CNAG_12915	-1.04299	-	-	-
CNAG_12925	-	4.77364	-	-
CNAG_12948	-1.33397	-1.46649	-	-
CNAG_12963	1.40013	1.30067	-	-
CNAG_12989	-	-2.11389	-	-
CNAG_12995	1.76431	1.9081	-	-
CNAG_13010	-1.40383	-	-	-
CNAG_13013	-1.68137	-1.54197	-	-
CNAG_13015	-2.83581	-	-	-
CNAG_13021	-1.90388	-1.80864	-	-
CNAG_13028	-	-1.10508	-	-
CNAG_13039	-3.44782	-3.51634	-	-
CNAG_13046	2.40979	2.57592	-	-
CNAG_13091	-1.45555	-	-	-
CNAG_13094	-1.60203	-	-	-
CNAG_13099	-1.73417	-1.79394	-	-
CNAG_13103	2.33923	1.91815	-	-
CNAG_13120	-1.58226	-1.51326	-	-
CNAG_13124	-1.43651	-	-	-
CNAG_13129	-2.2482	-2.15427	-	-
CNAG_13134	1.76928	1.6254	-	-
CNAG_13142	-1.43603	-	-	-
CNAG_13156	-1.64073	-	-	-
CNAG_13157	1.39511	-	-	-
CNAG_13199	8.87525	8.88435	-	-
CNAG_13204	-1.66498	-1.57199	-	-

## Sheet: Upregulated in bud32, kae1
gene_id	bud32_basal/ WT_basal	kae1_basal/ WT_basal	K54A_basal/ WT_basal	Function
CNAG_00275	1.87724	1.95362	-	2-deoxy-D-gluconate 3-dehydrogenase
CNAG_00276	1.27785	1.32576	-	3-isopropylmalate dehydratase, large subunit
CNAG_00373	1.19796	1.01079	-	hypothetical protein
CNAG_00433	1.93833	1.62101	-	hypothetical protein
CNAG_00450	1.33186	1.1818	-	Copper-detoxifying metallothionein 2
CNAG_00532	1.33916	1.25256	-	glucan 1,3-beta-glucosidase
CNAG_00543	1.03801	1.01843	-	hypothetical protein
CNAG_00587	2.28238	2.37657	1.4029	3-isopropylmalate dehydrogenase
CNAG_00654	1.00352	1.17194	-	hypothetical protein
CNAG_00730	2.08603	1.89595	-	membrane transporter
CNAG_00826	2.14879	2.12546	-	hypothetical protein
CNAG_00827	3.96696	3.81605	-	hypothetical protein
CNAG_00828	1.15088	1.03609	-	sulfiredoxin
CNAG_00905	2.41636	2.22212	-	ATP-binding cassette transporter
CNAG_00937	4.60269	4.24003	-	dihydroxyacetone kinase
CNAG_00976	1.58736	1.4825	-	ribose 5-phosphate isomerase
CNAG_00979	1.5251	1.30326	-	pathway-specific nitrogen regulator
CNAG_00992	1.50527	1.30336	-	hypothetical protein
CNAG_01072	1.42589	1.39358	-	MFS transporter
CNAG_01075	1.68443	1.36095	-	hypothetical protein
CNAG_01079	1.59041	1.6016	-	carbamoyl-phosphate synthase, small subunit
CNAG_01267	1.46432	1.29282	-	Copper uptake transporter
CNAG_01354	1.83986	1.7211	-	homocitrate synthase, mitochondrial
CNAG_01448	1.41981	1.37681	-	Amidase
CNAG_01539	1.42746	1.2443	-	methylmalonate-semialdehyde dehydrogenase (acylating)
CNAG_01555	1.31672	1.16064	-	2,4-dihydroxyhept-2-ene-1,7-dioic acid aldolase
CNAG_01603	2.09279	1.84189	-	hypothetical protein
CNAG_01635	1.77822	1.91181	-	hypothetical protein
CNAG_01653	2.00912	1.64171	-	hypothetical protein
CNAG_01668	3.27026	3.27283	-	Myo-inositol-1-phosphate synthase
CNAG_01709	1.21548	1.21089	-	hypothetical protein
CNAG_01714	2.30997	2.1794	-	glycine dehydrogenase
CNAG_01742	1.59328	2.01484	1.81322	hypothetical protein
CNAG_01794	1.07277	1.00435	-	hypothetical protein
CNAG_01963	2.43175	2.19965	-	hypothetical protein
CNAG_01997	1.37522	1.16649	-	cytokine inducing-glycoprotein
CNAG_02011	1.14966	1.00161	-	hypothetical protein
CNAG_02040	1.46377	1.2832	-	translation initiation factor 5
CNAG_02048	1.24574	1.0299	-	sulfonate dioxygenase
CNAG_02049	3.61982	3.32607	1.92698	aquaporin-associated protein
CNAG_02253	4.25334	4.10619	-	Polygalacturonase
CNAG_02299	1.01227	1.00114	-	2-hydroxyacid dehydrogenase
CNAG_02463	1.45951	1.42315	-	hypothetical protein
CNAG_02493	1.57931	1.61571	-	CMP/dCMP deaminase zinc-binding protein
CNAG_02526	1.93101	2.3152	-	prephenate dehydrogenase (NADP)
CNAG_02587	2.10763	1.84904	-	PQQ enzyme repeat protein
CNAG_02759	1.89527	1.87991	-	hypothetical protein
CNAG_02893	1.73491	1.42546	-	hypothetical protein
CNAG_02900	1.1701	1.20828	-	Proline dehydrogenase
CNAG_02903	1.02146	1.04933	-	Proline dehydrogenase
CNAG_03068	1.19584	1.03744	-	hypothetical protein
CNAG_03140	1.185	1.15415	-	hypothetical protein, variant
CNAG_03231	2.11437	2.31483	-	hypothetical protein
CNAG_03238	1.47759	1.4913	-	hypothetical protein, variant 2
CNAG_03386	1.29439	1.14984	-	hypothetical protein
CNAG_03393	1.18639	1.03305	-	hypothetical protein
CNAG_03400	1.6626	1.57168	-	hypothetical protein
CNAG_03436	1.48941	1.25191	-	hypothetical protein
CNAG_03461	2.98439	2.97073	-	hypothetical protein
CNAG_03519	1.98844	1.72326	-	alfa-L-rhamnosidase
CNAG_03713	1.33121	1.15699	-	hypothetical protein
CNAG_03719	1.69508	2.08234	-	NADH:flavin oxidoreductase/NADH oxidase
CNAG_03754	1.88794	1.77961	-	hypothetical protein
CNAG_03807	1.61914	1.52314	-	3-deoxy-7-phosphoheptulonate synthase
CNAG_03848	1.11327	1.10244	-	hypothetical protein
CNAG_03909	1.23881	1.2755	-	hypothetical protein
CNAG_03980	4.23165	3.96243	-	alcohol dehydrogenase (NADP)
CNAG_04012	1.46881	1.19249	-	hypothetical protein
CNAG_04096	1.93997	1.65823	1.00096	Sugar transporter
CNAG_04141	1.03725	1.03748	-	hypothetical protein
CNAG_04225	2.93388	2.66547	-	FAD dependent oxidoreductase
CNAG_04276	1.27332	1.10732	-	hypothetical protein
CNAG_04307	2.01436	2.15163	-	dioxygenase subfamily protein
CNAG_04338	1.32568	1.32521	-	solute carrier family 25 (mitochondrial carnitine/acylcarnitine transporter), member 20/29
CNAG_04582	1.37527	1.34884	-	acyl-CoA thioesterase II
CNAG_04622	1.36028	1.31149	-	solute carrier family 39 (zinc transporter), member 1/2/3
CNAG_04677	1.34986	1.03929	-	oxidoreductase
CNAG_04707	1.48815	1.50696	-	Alanine transaminase
CNAG_04736	1.32292	1.22785	-	hypothetical protein, variant
CNAG_04753	1.26603	1.23019	-	cytoplasmic protein
CNAG_04874	2.48185	2.35335	-	3-beta hydroxysteroid dehydrogenase/isomerase
CNAG_04951	1.31133	1.09885	-	L-aminoadipate-semialdehyde dehydrogenase
CNAG_05032	2.06146	1.71781	1.13497	mandelate racemase/muconate lactonizing enzyme
CNAG_05035	1.5223	1.36221	-	hypothetical protein
CNAG_05061	1.26462	1.83361	-	efflux protein EncT
CNAG_05075	2.77663	2.70542	-	Putative transporter of the major facilitator superfamily (MFS)
CNAG_05185	1.21317	1.27177	-	hypothetical protein
CNAG_05256	2.4751	2.83342	-	short-chain dehydrogenase/reductase SDR
CNAG_05264	1.19506	1.14617	-	E3 ubiquitin-protein ligase CCNP1IP1
CNAG_05302	2.1952	2.02732	-	glutathione transferase
CNAG_05303	1.77117	1.68319	-	hypothetical protein
CNAG_05324	2.0081	2.0218	-	Putative major facilitator superfamily (MFS) transporter
CNAG_05345	2.78536	2.97337	-	hypothetical protein
CNAG_05377	1.23185	1.11734	-	hypothetical protein
CNAG_05425	1.50363	1.28413	-	racemase
CNAG_05431	1.21048	1.33424	-	vacuolar protein
CNAG_05654	1.11823	1.11458	-	hypothetical protein
CNAG_05678	1.36947	1.16567	-	hypothetical protein
CNAG_05685	1.19079	1.07345	-	cytoplasmic protein
CNAG_05719	1.45093	1.21818	-	cytosine-purine permease
CNAG_05991	1.14685	1.28667	-	Urate oxidase
CNAG_06000	1.53051	1.50834	-	hypothetical protein
CNAG_06027	1.59997	1.64254	-	extradiol ring-cleavage dioxygenase
CNAG_06259	1.43029	1.38303	-	cation diffusion facilitator 1
CNAG_06372	1.30632	1.07898	-	Aspartate kinase
CNAG_06374	2.93751	2.36357	-	alpha-ketoglutarate-dependent 2,4- dichlorophenoxyacetate dioxygenase
CNAG_06503	3.11521	4.21206	-	hypothetical protein
CNAG_06507	1.2451	1.26807	-	endoplasmic reticulum protein
CNAG_06529	2.07992	1.93961	-	xylitol dehydrogenase
CNAG_06539	1.98192	2.17672	-	hypothetical protein
CNAG_06558	1.52625	1.32265	-	hypothetical protein
CNAG_06610	1.7191	1.47546	-	Gluconolactonase
CNAG_06623	1.67687	1.838	-	hypothetical protein
CNAG_06629	2.3549	2.19224	-	3-deoxy-7-phosphoheptulonate synthase
CNAG_06650	1.20281	1.11737	-	hypothetical protein
CNAG_06777	1.35033	1.39068	-	hypothetical protein
CNAG_06817	2.25907	2.20224	-	ferredoxin-NADP reductase
CNAG_06845	1.78046	1.55727	-	hypothetical protein
CNAG_06908	1.57311	1.43348	-	hypothetical protein
CNAG_06918	1.85499	2.15199	-	solute carrier family 20 (sodium-dependent phosphate transporter)
CNAG_06931	1.64825	1.4519	-	hypothetical protein, variant
CNAG_06935	1.5715	1.85239	-	catalase 2
CNAG_07324	1.25013	1.10619	-	alpha-amylase AmyA
CNAG_07377	1.17293	1.11977	-	Amine oxidase
CNAG_07386	1.16819	1.10757	-	isocitrate lyase
CNAG_07391	1.54172	1.90979	-	Sugar transporter
CNAG_07401	1.6014	1.76743	-	amino acid transporter
CNAG_07406	1.79503	1.60209	-	myo-inositol transporter, putative
CNAG_07449	1.24723	1.31733	-	asparagine synthase (glutamine-hydrolyzing)
CNAG_07466	2.47293	2.22679	-	pH-response transcription factor pacC/RIM101
CNAG_07513	1.12742	1.10613	-	hypothetical protein
CNAG_07540	1.12467	1.28963	-	membrane protein
CNAG_07547	2.07152	1.79168	-	neutral amino acid transporter
CNAG_07589	1.43512	1.12656	-	hypothetical protein
CNAG_07769	1.15438	1.0777	-	GTPase inhibitor
CNAG_07797	1.75624	1.44286	-	ketol-acid reductoisomerase, mitochondrial
CNAG_07803	1.2832	1.18074	-	putative transcription factor
CNAG_07827	4.0403	3.41562	-	dynein heavy chain 1, cytosolic
CNAG_07869	2.52249	2.13514	-	glycosyl hydrolase family 88
CNAG_08014	1.10238	1.22955	-	glycoprotein
CNAG_12063	1.1152	1.23239	-	aryl-alcohol dehydrogenase
CNAG_12070	1.80757	2.16967	-	carbamoyl-phosphate synthase arginine-specific large chain
CNAG_12075	2.39963	1.60201	-	hypothetical protein
CNAG_12126	4.42594	4.68994	-	MFS transporter, SP family, general alpha glucoside:H symporter
CNAG_12145	2.78971	2.44694	-	mitochondrial distribution and morphology protein 10
CNAG_12200	1.10405	1.34721	-	hypothetical protein
CNAG_12210	2.20638	2.31053	-	mitotic spindle assembly checkpoint protein MAD2B
CNAG_12217	1.0972	1.11434	-	malate dehydrogenase (oxaloacetate- decarboxylating)(NADP)
CNAG_12358	2.87663	2.70055	-	uridine permease
CNAG_12420	1.78515	1.67861	-	hypothetical protein
CNAG_12430	3.86616	3.34677	-	hypothetical protein
CNAG_12461	2.26723	2.5643	-	monocarboxylic acid transporter
CNAG_12543	1.97688	2.15268	-	NADPH-ferrihemoprotein reductase
CNAG_12570	1.95586	2.73996	-	MFS transporter
CNAG_12616	1.66402	1.43085	-	inositol oxygenase
CNAG_12633	2.00598	2.2353	-	hypothetical protein
CNAG_12767	1.094	1.11073	1.17258	hypothetical protein
CNAG_12909	1.26265	1.15341	-	amidohydrolase
CNAG_12963	1.40013	1.30067	-	efflux protein
CNAG_12995	1.76431	1.9081	-	fructosyl amino acid oxidase
CNAG_13046	2.40979	2.57592	-	uric acid xanthine permease
CNAG_13103	2.33923	1.91815	-	hypothetical protein
CNAG_13134	1.76928	1.6254	-	STE/STE11/CDC15 protein kinase
CNAG_13199	8.87525	8.88435	-	saccharopine dehydrogenase (NAD, L-lysine forming)

## Sheet: Dowregulated in bud32, kae1
gene_id	bud32_basal/ WT_basal	kae1_basal/ WT_basal	K54A_basal/ WT_basal	Function
CNAG_00002	-1.84626	-1.90957	-	hypothetical protein
CNAG_00079	-1.69282	-1.74122	-	hypothetical protein
CNAG_00107	-1.4242	-1.32678	-	hypothetical protein
CNAG_00121	-1.29137	-1.11087	-	glycerol-3-phosphate dehydrogenase (NAD())
CNAG_00126	-1.30857	-1.3256	-	2-deoxy-D-gluconate 3-dehydrogenase
CNAG_00229	-2.33881	-2.19902	-	hypothetical protein
CNAG_00237	-1.26686	-1.17933	-	3-isopropylmalate dehydratase, large subunit
CNAG_00247	-2.66157	-2.19454	-	alpha-aminoadipic semialdehyde synthase
CNAG_00275	-1.47336	-1.14942	-	hypothetical protein
CNAG_00276	-1.38237	-1.11368	-	hypothetical protein
CNAG_00364	-1.14802	-1.04608	-	tRNA threonylcarbamoyladenosine biosynthesis protein
CNAG_00373	-1.35344	-1.22347	-	glucan 1,3-beta-glucosidase
CNAG_00400	-1.16574	-1.29627	-	secondary thiamine-phosphate synthase enzyme
CNAG_00532	-1.54556	-1.20123	-	hypothetical protein
CNAG_00543	-1.02452	-1.0105	-	hypothetical protein
CNAG_00587	-1.27168	-1.16595	1.4029	hypothetical protein
CNAG_00654	-1.28158	-1.20808	-	sulfiredoxin
CNAG_00730	-1.90234	-2.01804	-	ATP-binding cassette transporter
CNAG_00735	-1.08062	-1.0947	-	aldehyde dehydrogenase family 7 member A1
CNAG_00826	-1.37468	-1.44752	-	dihydroxyacetone kinase
CNAG_01079	-1.53455	-1.39895	-	2,4-dihydroxyhept-2-ene-1,7-dioic acid aldolase
CNAG_01118	-1.31825	-1.16692	-	AAT family amino acid transporter
CNAG_01223	-1.29802	-1.29726	-	hypothetical protein
CNAG_01267	-2.11371	-2.64149	-	hypothetical protein
CNAG_01354	-2.00583	-2.22938	-	hypothetical protein
CNAG_01384	-1.5872	-1.39654	-	hypothetical protein
CNAG_01448	-1.28457	-1.12825	-	hypothetical protein
CNAG_01489	-1.48174	-1.39412	-	maltose O-acetyltransferase
CNAG_01492	-1.21424	-1.29685	-	hypothetical protein
CNAG_01506	-1.10141	-1.03886	-	hypothetical protein
CNAG_01555	-1.28836	-1.37488	-	hypothetical protein
CNAG_01594	-2.04516	-1.77023	-	glycine dehydrogenase
CNAG_01668	-1.56479	-1.33237	-	hypothetical protein
CNAG_01683	-1.72046	-1.44062	-	Monosaccharide transporter
CNAG_01753	-3.14635	-2.40028	-	hypothetical protein
CNAG_01836	-1.63445	-1.34698	-	long-chain acyl-CoA synthetase
CNAG_01892	-1.82843	-1.52461	-	hypothetical protein
CNAG_01963	-1.55369	-1.4792	-	CMP/dCMP deaminase zinc-binding protein
CNAG_02005	-1.33629	-1.08565	-	hypothetical protein
CNAG_02011	-1.19749	-1.19368	-	PQQ enzyme repeat protein
CNAG_02043	-1.16682	-1.19208	-	hypothetical protein
CNAG_02048	-2.91919	-2.73173	-	Proline dehydrogenase
CNAG_02093	-1.35854	-1.40596	-	hypothetical protein
CNAG_02192	-2.0442	-1.6814	-	hypothetical protein
CNAG_02422	-1.04917	-1.25065	-	hypothetical protein
CNAG_02557	-1.0069	-1.10259	-	fungal specific transcription factor
CNAG_02665	-1.6728	-1.2763	-	hypothetical protein
CNAG_02673	-2.52433	-2.37348	-	NAD dependent epimerase/dehydratase
CNAG_02705	-1.0069	-1.01561	-	hypothetical protein
CNAG_02706	-3.0916	-2.54688	-	hypothetical protein
CNAG_02712	-1.76815	-1.61339	-	BUD32 protein kinase
CNAG_02759	-2.17796	-2.13331	-	hypothetical protein
CNAG_02864	-2.04616	-2.00618	-	hypothetical protein
CNAG_02903	-1.08417	-1.15447	-	alcohol dehydrogenase (NADP)
CNAG_03007	-1.44514	-1.46764	-	hypothetical protein
CNAG_03058	-1.13586	-1.07513	-	hypothetical protein
CNAG_03067	-1.37289	-1.2574	-	hydroxymethylglutaryl-CoA lyase
CNAG_03082	-1.86562	-1.8649	-	cupin domain-containing protein
CNAG_03083	-1.00245	-1.11577	-	cupin domain-containing protein
CNAG_03084	-1.40159	-1.35118	-	endoribonuclease L-PSP
CNAG_03114	-2.37195	-1.26714	-	hypothetical protein
CNAG_03141	-1.75185	-1.85217	-	hypothetical protein
CNAG_03142	-1.47885	-1.34898	-	hypothetical protein
CNAG_03143	-1.1744	-1.1047	-	hypothetical protein
CNAG_03199	-2.18602	-1.82408	-	FAD dependent oxidoreductase
CNAG_03222	-1.62184	-1.28462	-	RNA lariat debranching enzyme
CNAG_03238	-1.24604	-1.28738	-	dioxygenase subfamily protein
CNAG_03400	-1.61204	-1.41107	-	oxidoreductase
CNAG_03461	-1.33269	-1.82997	-	hypothetical protein, variant
CNAG_03480	-2.02978	-1.92545	-	NAD epimerase domain-containing protein
CNAG_03669	-2.41065	-2.51864	-	hypothetical protein
CNAG_03679	-1.81087	-1.89779	-	hypothetical protein
CNAG_03746	-1.77031	-1.58619	-	hypothetical protein
CNAG_03754	-2.0608	-2.2416	-	short-chain dehydrogenase/reductase SDR
CNAG_03807	-2.4006	-1.96624	-	E3 ubiquitin-protein ligase CCNP1IP1
CNAG_03824	-1.26385	-1.3452	-	solute carrier family 25 (mitochondrial phosphate transporter), member 3
CNAG_03828	-1.49472	-1.81026	-	aromatic amino acid aminotransferase I
CNAG_03848	-1.33397	-1.46649	-	glutathione transferase
CNAG_03909	-1.68137	-1.54197	-	hypothetical protein
CNAG_03958	-1.90388	-1.80864	-	hypothetical protein
CNAG_03980	-3.44782	-3.51634	-	hypothetical protein
CNAG_04015	-1.73417	-1.79394	-	amino acid transporter
CNAG_04016	-1.58226	-1.51326	-	Identified spore protein 5
CNAG_04091	-2.2482	-2.15427	-	hypothetical protein
CNAG_04100	-1.66498	-1.57199	-	hypothetical protein

## Sheet: WT_vs_bud32_original data
gene_id	genesymbol	log2FoldChange	lfcSE	stat	pvalue	padj	Function
CNAG_00002	-	-1.84626	0.247258	-7.46692	8.21e-14	1.62e-11	hypothetical protein
CNAG_00005	-	-0.548498	0.14279	-3.84128	0.000122393	0.00208812	TPR repeat-containing protein
CNAG_00006	-	-0.137875	0.234931	-0.586877	0.557287	0.797122	prohibitin-2
CNAG_00007	-	-0.297808	0.168827	-1.76398	0.0777361	0.268382	methionine-tRNA ligase
CNAG_00008	-	0.34645	0.230832	1.50087	0.133388	0.371047	hypothetical protein
CNAG_00009	-	0.128068	0.185758	0.689433	0.490551	0.752521	calcium-binding protein
CNAG_00010	-	-0.0341384	0.259719	-0.131444	0.895424	0.962982	cation transporter
CNAG_00011	-	-0.485816	0.366161	-1.32678	0.184581	0.449291	hypothetical protein
CNAG_00012	-	0.248611	0.176194	1.41101	0.158243	0.410622	hypothetical protein
CNAG_00013	-	-0.02454	0.194377	-0.126249	0.899535	0.963936	hypothetical protein
CNAG_00014	-	0.02326	0.209447	0.111054	0.911574	0.96805	hypothetical protein
CNAG_00015	-	-0.275121	0.43302	-0.635355	0.525197	0.776095	hypothetical protein
CNAG_00016	-	-0.704747	0.210346	-3.35043	0.00080687	0.00995231	U6 snRNA-associated Sm-like protein LSm5
CNAG_00017	-	-0.685371	0.300247	-2.28269	0.0224483	0.117715	hypothetical protein
CNAG_00018	FZC6	-0.0555407	0.194509	-0.285544	0.775228	0.907974	hypothetical protein
CNAG_00019	-	-0.188527	0.164574	-1.14555	0.251983	0.537832	mitochondrial import inner membrane translocase subunit tim9
CNAG_00020	-	0.466412	0.200034	2.33166	0.0197185	0.107371	hypothetical protein
CNAG_00021	-	0.160559	0.378531	0.424163	0.671447	0.858492	S-adenosylmethionine decarboxylase proenzyme
CNAG_00022	-	0.209206	0.15717	1.33109	0.18316	0.448053	cytochrome c heme-lyase
CNAG_00023	-	-0.675809	0.304075	-2.22251	0.0262489	0.131641	hypothetical protein
CNAG_00024	-	0.00534096	0.26057	0.0204973	0.983647	0.995358	hypothetical protein
CNAG_00026	-	0.47605	0.221424	2.14994	0.0315597	0.148869	kynurenine aminotransferase, variant
CNAG_00027	-	-0.065531	0.197038	-0.332581	0.739451	0.892023	transcriptional activator
CNAG_00028	-	-0.0937848	0.159497	-0.588004	0.55653	0.79682	high-affinity nicotinic acid transporter
CNAG_00029	-	0.124007	0.322448	0.38458	0.700549	0.873085	D-3-phosphoglycerate dehydrogenase
CNAG_00030	-	0.956277	0.310482	3.07997	0.00207019	0.0204171	D-3-phosphoglycerate dehydrogenase
CNAG_00031	MLR1	0.247053	0.146758	1.68341	0.092296	0.29778	hypothetical protein, variant
CNAG_00032	-	0.0835257	0.329158	0.253756	0.799684	0.922334	2,4-dihydroxyhept-2-ene-1,7-dioic acid aldolase
CNAG_00033	-	-0.0446549	1.26339	-0.0353454	0.971804	0.991807	hypothetical protein
CNAG_00034	RPL9B	-0.000620519	0.189733	-0.00327048	0.997391	0.999306	large subunit ribosomal protein L9e
CNAG_00035	-	-0.264583	0.360042	-0.734867	0.46242	0.731181	hypothetical protein
CNAG_00036	-	-0.894217	0.409459	-2.1839	0.0289695	0.140651	SEC14 cytosolic factor
CNAG_00038	-	-0.992216	0.280106	-3.54229	0.000396669	0.00552763	Alcohol dehydrogenase
CNAG_00039	ZFC6	0.248815	0.265724	0.936368	0.349084	0.642715	hypothetical protein
CNAG_00040	ERG11	-0.474591	0.282716	-1.67868	0.0932136	0.299289	cytochrome P450, family 51 (sterol 14- demethylase)
CNAG_00043	-	0.125366	0.20053	0.625174	0.531857	0.778826	hypothetical protein
CNAG_00044	-	0.617746	0.172655	3.57792	0.000346345	0.00499805	ribosome assembly protein 1
CNAG_00045	-	-0.154615	0.298628	-0.517752	0.604631	0.827081	hypothetical protein
CNAG_00046	-	0.154746	0.220979	0.700276	0.483755	0.748252	26S proteasome regulatory subunit N8
CNAG_00047	PKP1	0.0487386	0.460013	0.10595	0.915622	0.969107	pyruvate dehydrogenase kinase
CNAG_00048	-	0.604056	0.398141	1.51719	0.129218	0.364305	Sugar transporter
CNAG_00049	-	-0.0715033	0.267279	-0.267523	0.789066	0.916019	hypothetical protein
CNAG_00050	-	-0.122961	0.330234	-0.372345	0.709636	0.878205	hypothetical protein
CNAG_00051	SNT1	-0.0433004	0.146243	-0.296086	0.767164	0.904564	putative set3c deacetylase complex subunit
CNAG_00052	-	-2.72205	1.45784	-1.86718	0.0618767	0.233757	hypothetical protein
CNAG_00053	-	-0.700296	0.290433	-2.41121	0.0158997	0.0918507	hypothetical protein
CNAG_00054	-	-0.577143	0.674479	-0.855687	0.392171	0.679316	hypothetical protein
CNAG_00055	-	0.0676096	0.152842	0.442351	0.658235	0.851148	hypothetical protein
CNAG_00056	-	0.122357	0.150376	0.813676	0.415831	0.695794	hypothetical protein
CNAG_00057	FPP1	-1.40887	0.498195	-2.82795	0.00468464	0.0377147	fructose-1,6-bisphosphatase I
CNAG_00058	-	-0.120405	0.187069	-0.64364	0.519809	0.771402	T-complex protein 1 subunit epsilon
CNAG_00059	-	0.353832	0.161328	2.19324	0.02829	0.138361	hypothetical protein
CNAG_00060	-	0.213909	0.200248	1.06822	0.285419	0.575886	chaperone regulator
CNAG_00061	CIT1	0.0642751	0.152963	0.420201	0.674338	0.859439	citrate synthase, mitochondrial
CNAG_00062	-	-0.319069	0.185834	-1.71695	0.0859877	0.286051	26S proteasome regulatory subunit N3
CNAG_00063	-	-0.745997	0.181834	-4.10263	4.08e-05	0.000862067	Histone H3
CNAG_00064	-	0.0032141	0.205947	0.0156065	0.987548	0.995435	COPII-coated vesicle protein
CNAG_00065	-	0.250161	0.157974	1.58356	0.113295	0.336911	ran-binding protein 1
CNAG_00066	-	0.351768	0.134214	2.62094	0.00876869	0.0596408	membrane protein
CNAG_00067	SSS1	-0.573135	0.183207	-3.12835	0.0017579	0.0179459	protein translocase SEC61 complex gamma subunit
CNAG_00068	-	0.584492	0.253432	2.30631	0.0210934	0.112568	specific RNA polymerase II transcription factor
CNAG_00069	-	NA	NA	NA	NA	NA	hypothetical protein
CNAG_00070	-	-0.124059	0.260631	-0.475996	0.634077	0.841806	hypothetical protein
CNAG_00072	-	-0.0111155	0.232121	-0.0478866	0.961807	0.98994	protein disulfide-isomerase
CNAG_00073	-	-0.370515	0.152422	-2.43085	0.0150634	0.0888474	nuclear mRNA splicing protein
CNAG_00074	-	-0.0633929	0.21006	-0.301786	0.762816	0.902329	protein PNS1
CNAG_00075	-	-1.31815	0.261466	-5.04136	4.62e-07	2.01e-05	hypothetical protein
CNAG_00076	NDX6	-0.426137	0.149522	-2.85	0.00437198	0.0359949	A/G-specific adenine glycosylase
CNAG_00077	-	-0.186611	0.249465	-0.748044	0.454434	0.726114	solute carrier family 26 (sodium-independent sulfate anion transporter), member 11
CNAG_00078	-	-0.186694	0.140561	-1.3282	0.184111	0.449025	vacuolar protein
CNAG_00079	-	-1.69282	0.421878	-4.01257	6.01e-05	0.00119498	hypothetical protein
CNAG_00081	-	0.1763	0.17215	1.02411	0.305783	0.599087	pre-mRNA-processing factor 6
CNAG_00082	-	0.161547	0.195868	0.824776	0.409499	0.691161	cytosolic Fe-S cluster assembly factor CFD1
CNAG_00083	CCC1	-0.141936	0.155101	-0.915124	0.360127	0.652711	hypothetical protein
CNAG_00084	-	0.0387068	0.324154	0.119409	0.904951	0.9652	glutamine-tRNA ligase
CNAG_00085	-	-0.0615215	0.199461	-0.308438	0.757749	0.90074	histone chaperone ASF1
CNAG_00086	-	-0.038763	0.35499	-0.109195	0.913048	0.968489	N2,N2-dimethylguanosine tRNA methyltransferase
CNAG_00088	-	-0.222273	0.142332	-1.56165	0.118369	0.346843	prohibitin PHB1
CNAG_00089	-	0.0398536	0.178599	0.223145	0.823423	0.934717	exosome complex component RRP4
CNAG_00090	-	-0.139643	0.205316	-0.680136	0.496419	0.7569	hypothetical protein
CNAG_00091	-	-2.20709	1.12905	-1.95482	0.0506046	0.205263	hypothetical protein
CNAG_00092	-	0.11583	0.15498	0.747384	0.454832	0.726114	mitochondrial protein
CNAG_00093	-	-0.882017	0.483028	-1.82602	0.0678475	0.247094	hypothetical protein
CNAG_00094	-	0.535301	0.301642	1.77462	0.0759601	0.264376	NAD-dependent epimerase/dehydratase
CNAG_00095	-	0.524452	0.353187	1.48491	0.137567	0.377353	hypothetical protein
CNAG_00096	-	0.225712	0.149751	1.50725	0.131746	0.36824	hypothetical protein
CNAG_00097	ITR1	0.0233598	0.240451	0.0971501	0.922607	0.972834	myo-inositol transporter, putative
CNAG_00098	-	-0.506487	0.437048	-1.15888	0.246505	0.531124	palmitoyl-protein thioesterase
CNAG_00099	-	0.152454	0.271615	0.561287	0.574602	0.806748	minichromosome maintenance protein 3
CNAG_00100	-	-0.105051	0.225254	-0.466367	0.640953	0.845003	stress-induced-phosphoprotein 1
CNAG_00104	-	0.435046	0.502737	0.865355	0.386844	0.67444	elongation factor 3
CNAG_00106	TCO5	-0.224327	0.159446	-1.40692	0.159451	0.412439	Two-component-like sensor kinase
CNAG_00107	-	-1.4242	0.208295	-6.83741	8.06e-12	1.2e-09	hypothetical protein
CNAG_00108	-	-0.30961	0.191771	-1.61448	0.106424	0.3242	RuvB-like helicase 1
CNAG_00109	-	0.0876069	0.175997	0.497775	0.618642	0.832094	large subunit ribosomal protein L34
CNAG_00110	HPI3	-0.406216	0.346133	-1.17358	0.240562	0.522927	hypothetical protein
CNAG_00111	-	-0.136807	0.144419	-0.947292	0.34349	0.637561	splicing factor 3A subunit 1
CNAG_00115	-	-0.244884	0.291411	-0.840339	0.400718	0.685096	chlorophyll synthesis pathway protein BchC
CNAG_00116	-	-0.0940046	0.219675	-0.427927	0.668704	0.856583	small subunit ribosomal protein S3
CNAG_00118	-	0.0375444	0.182035	0.206249	0.836597	0.940837	hypothetical protein
CNAG_00119	-	0.208712	0.234726	0.889175	0.373909	0.664254	hypothetical protein
CNAG_00121	-	-1.29137	0.236216	-5.4669	4.58e-08	2.53e-06	glycerol-3-phosphate dehydrogenase (NAD())
CNAG_00122	-	-0.834949	0.258999	-3.22375	0.00126524	0.0139348	Alpha-amylase
CNAG_00123	-	0.88075	0.193804	4.54454	5.51e-06	0.000161076	hypothetical protein
CNAG_00124	-	0.518039	0.275907	1.87759	0.0604373	0.230451	Capsule structure designer protein
CNAG_00125	CRG1	-0.679714	0.258334	-2.63114	0.00850981	0.0585661	Putative regulator of G-protein signaling protein
CNAG_00126	-	1.05851	0.238961	4.42963	9.44e-06	0.000247938	2-deoxy-D-gluconate 3-dehydrogenase
CNAG_00127	-	-0.196961	0.221685	-0.888471	0.374288	0.664254	hypothetical protein
CNAG_00128	-	-0.74177	0.228473	-3.24665	0.00116773	0.0131383	hypothetical protein
CNAG_00129	-	0.553689	0.161054	3.43792	0.000586205	0.0076437	hypothetical protein
CNAG_00131	-	-0.394733	0.340526	-1.15919	0.24638	0.531012	Alcohol dehydrogenase
CNAG_00132	-	-0.0928317	0.399002	-0.23266	0.816026	0.930453	hypothetical protein
CNAG_00133	-	-0.0953197	0.263934	-0.36115	0.717987	0.882786	hypothetical protein
CNAG_00134	-	-0.212298	0.169832	-1.25005	0.211282	0.485299	hypothetical protein
CNAG_00135	-	-0.285581	0.178161	-1.60294	0.108949	0.32833	cyclophilin
CNAG_00137	-	0.194911	0.19387	1.00537	0.31472	0.608574	hypothetical protein
CNAG_00138	-	-0.00623038	0.170708	-0.0364972	0.970886	0.991807	ubiquinone biosynthesis methyltransferase
CNAG_00139	-	-0.652299	0.49022	-1.33062	0.183313	0.448125	hypothetical protein
CNAG_00140	-	0.0826957	0.13545	0.610527	0.541513	0.785571	U1 small nuclear ribonucleoprotein 70kDa
CNAG_00141	-	-0.356236	0.300519	-1.1854	0.235858	0.515484	monooxygenase
CNAG_00144	-	0.449468	0.171699	2.61776	0.00885084	0.060064	hypothetical protein
CNAG_00145	-	0.164897	0.175814	0.937904	0.348294	0.642114	actin-2
CNAG_00146	PBY101	0.323267	0.161654	1.99975	0.0455272	0.191387	5'/3'-nucleotidase SurE
CNAG_00147	-	0.350043	0.294432	1.18888	0.234488	0.513876	pre-mRNA-processing-splicing factor 8
CNAG_00148	-	0.395122	0.22804	1.73269	0.0831516	0.279803	hypothetical protein
CNAG_00151	-	0.863226	0.288934	2.98762	0.00281157	0.0258565	transcription elongation regulator 1
CNAG_00152	-	-0.0490392	0.188456	-0.260216	0.794697	0.91873	hypothetical protein
CNAG_00153	-	-0.26941	0.243447	-1.10665	0.268447	0.556876	hypothetical protein
CNAG_00154	-	-0.418269	0.267453	-1.5639	0.117841	0.345851	oxidoreductase
CNAG_00155	-	-2.8659	3.97412	-0.721142	0.470822	NA	hypothetical protein
CNAG_00156	SP1	-0.0240782	0.246518	-0.0976733	0.922192	0.972738	Putative zinc finger transcription factor
CNAG_00157	-	0.235429	0.137646	1.71039	0.087193	0.288222	hypothetical protein
CNAG_00158	-	-0.161787	0.244307	-0.662227	0.507826	0.765615	glycosyltransferase
CNAG_00160	-	-0.415472	0.208999	-1.98791	0.0468218	0.195144	hypothetical protein
CNAG_00162	AOX1	-0.0867822	0.887436	-0.0977897	0.922099	0.972738	alternative oxidase, mitochondrial
CNAG_00164	-	-0.122626	0.193674	-0.633155	0.526632	0.777164	hypothetical protein
CNAG_00165	-	0.39173	0.290198	1.34987	0.177057	0.439601	methylthioadenosine phosphorylase
CNAG_00166	-	-0.145338	0.446054	-0.325831	0.744552	0.894051	ATP-dependent RNA helicase DBP8
CNAG_00167	-	0.333883	0.175217	1.90554	0.0567101	0.221679	hypothetical protein
CNAG_00172	-	-0.22098	0.263233	-0.839484	0.401198	0.685434	kinesin
CNAG_00173	-	-0.0139589	0.295109	-0.0473007	0.962274	0.990069	hypothetical protein
CNAG_00174	-	0.0543044	0.173499	0.312996	0.754284	0.89954	hypothetical protein
CNAG_00175	-	-0.0866325	0.177352	-0.488479	0.625211	0.836227	hypothetical protein
CNAG_00176	-	-0.467355	0.165631	-2.82167	0.00477743	0.0382929	glutamate carboxypeptidase
CNAG_00177	-	-0.365662	0.570983	-0.640407	0.521908	0.773173	hypothetical protein
CNAG_00178	-	0.154479	0.22779	0.678162	0.497669	0.757782	DNA repair protein REV1
CNAG_00179	GPA2	-0.461641	0.341035	-1.35365	0.175849	0.437778	guanine nucleotide-binding protein subunit alpha
CNAG_00180	-	-0.528664	0.32697	-1.61686	0.105909	0.323676	ubiquitin carboxyl-terminal hydrolase L3
CNAG_00181	-	0.174029	0.270685	0.642922	0.520275	0.77162	macrophage erythroblast attacher isoform 1
CNAG_00182	VPS29	-0.14564	0.212953	-0.683905	0.494035	0.755486	retrograde transporter
CNAG_00183	-	-0.884877	0.324886	-2.72366	0.00645637	0.0482049	alternative cyclin Pcl12
CNAG_00184	-	0.0155218	0.164412	0.0944083	0.924785	0.974394	pre-mRNA cleavage complex 2 protein Pcf11
CNAG_00185	-	0.123394	0.229617	0.537392	0.590997	0.817942	hypothetical protein
CNAG_00186	-	0.0321373	0.301604	0.106554	0.915143	0.969013	mitotic spindle organizing protein 1
CNAG_00187	UBP16	-0.412907	0.140652	-2.93567	0.00332827	0.0295221	ubiquitin carboxyl-terminal hydrolase 1
CNAG_00188	-	0.425555	0.154632	2.75205	0.00592233	0.0452825	endoplasmic reticulum protein
CNAG_00190	-	-0.0219398	0.166448	-0.131811	0.895133	0.962982	hypothetical protein
CNAG_00191	-	0.0858133	0.199375	0.430411	0.666896	0.85568	etoposide-induced protein
CNAG_00192	-	0.154034	0.181512	0.848616	0.396095	0.681982	hypothetical protein
CNAG_00193	GAT1	0.729692	0.293734	2.48419	0.0129846	0.0800791	GATA type zinc finger protein asd-4
CNAG_00194	-	-0.198153	0.194315	-1.01975	0.307846	0.60104	hypothetical protein
CNAG_00195	-	-0.16381	0.227861	-0.7189	0.472203	0.741043	exosome complex protein LRP1
CNAG_00229	-	-1.30857	0.309205	-4.23204	2.32e-05	0.000530094	hypothetical protein
CNAG_00231	-	-0.222458	0.278022	-0.800147	0.423626	0.700004	hypothetical protein
CNAG_00232	-	-0.446013	0.16864	-2.64477	0.00817468	0.0570665	large subunit ribosomal protein L30e
CNAG_00233	-	0.316854	0.204336	1.55066	0.120984	0.350703	chaperone protein
CNAG_00234	-	0.268159	0.157946	1.69779	0.0895471	0.292418	tRNA-dihydrouridine synthase 4
CNAG_00235	AMT1	0.238916	0.281783	0.847875	0.396508	0.682133	amt family ammonium transporter
CNAG_00236	-	0.146893	0.353742	0.415256	0.677955	0.861709	8-Amino-7-oxononanoate synthase
CNAG_00237	-	1.08449	0.346294	3.1317	0.00173795	0.0177937	3-isopropylmalate dehydratase, large subunit
CNAG_00238	-	0.256448	0.37757	0.679207	0.497007	0.757334	isoleucine-tRNA ligase
CNAG_00239	YAP1	0.22115	0.223354	0.990133	0.322109	0.616686	hypothetical protein
CNAG_00240	-	0.157629	0.196558	0.801947	0.422584	0.699707	hypothetical protein
CNAG_00241	-	0.158404	0.214345	0.739015	0.459898	0.729879	protein AIR1/2
CNAG_00242	-	-0.764156	1.02218	-0.747573	0.454718	0.726114	hypothetical protein
CNAG_00243	-	0.103869	0.151339	0.686336	0.492501	0.754246	hypothetical protein
CNAG_00246	-	-0.201128	0.160253	-1.25506	0.209456	0.484003	hypothetical protein
CNAG_00247	LYS9	-2.33881	0.408072	-5.73137	9.96e-09	7.27e-07	alpha-aminoadipic semialdehyde synthase
CNAG_00248	-	-0.503841	0.21589	-2.33378	0.0196071	0.107084	ESCRT-II complex subunit VPS36
CNAG_00249	-	-0.0386047	0.218832	-0.176413	0.85997	0.949095	hypothetical protein
CNAG_00250	-	-0.407028	0.266734	-1.52597	0.127017	0.360606	hypothetical protein
CNAG_00251	-	-0.4232	0.83046	-0.509598	0.610333	0.829601	hypothetical protein
CNAG_00252	-	-0.430599	0.262506	-1.64034	0.100934	0.313493	transcription elongation factor B, polypeptide 1
CNAG_00253	-	-0.23364	0.197416	-1.18349	0.236616	0.516061	hypothetical protein
CNAG_00254	-	-0.976116	0.40417	-2.41511	0.0157305	0.0913069	NADH dehydrogenase
CNAG_00255	-	0.0689939	0.169056	0.408113	0.68319	0.864618	hypothetical protein
CNAG_00256	-	0.54607	0.300539	1.81697	0.0692218	0.250972	Aspartate-semialdehyde dehydrogenase
CNAG_00257	-	-0.136574	0.287436	-0.475144	0.634685	0.841995	kinesin family member 21A
CNAG_00258	-	-0.184569	0.146299	-1.26159	0.207096	0.480832	Fungal gamma tubulin complex family protein
CNAG_00259	-	0.198213	0.342716	0.578358	0.563022	0.800374	bud site selection protein
CNAG_00260	-	0.0174626	0.213018	0.0819772	0.934665	0.977783	transformer-2 protein
CNAG_00261	-	0.968519	0.293143	3.30392	0.000953433	0.0113387	hypothetical protein
CNAG_00262	-	-0.953166	0.987636	-0.965099	0.334495	0.630156	hypothetical protein
CNAG_00263	PTP4	0.153663	0.192015	0.800269	0.423555	0.700004	serine/threonine/tyrosine-interacting protein
CNAG_00264	-	-0.483793	0.352709	-1.37165	0.170172	0.429816	nuclease I
CNAG_00265	IDI1	-0.0249516	0.280917	-0.0888221	0.929223	0.976389	isopentenyl-diphosphate delta-isomerase
CNAG_00266	YFH7	0.0988565	0.226316	0.436807	0.662251	0.853147	hypothetical protein
CNAG_00267	-	-0.714725	0.226441	-3.15634	0.00159763	0.0166894	hypothetical protein
CNAG_00268	ILV2	1.08072	0.453122	2.38505	0.0170767	0.0964377	acetolactate synthase, mitochondrial
CNAG_00270	-	-0.359678	0.167047	-2.15315	0.0313072	0.14806	mitochondrial protein
CNAG_00271	-	-0.0885987	0.312916	-0.283139	0.77707	0.908683	INO80 complex subunit C
CNAG_00272	-	-0.335165	0.198593	-1.6877	0.0914696	0.296482	hypothetical protein
CNAG_00273	-	0.461893	0.273866	1.68656	0.0916872	0.29674	hypothetical protein
CNAG_00274	-	0.474695	0.153488	3.09272	0.00198333	0.0197038	hypothetical protein
CNAG_00275	-	1.87724	0.432476	4.34068	1.42e-05	0.000351587	hypothetical protein
CNAG_00276	-	1.27785	0.238839	5.35028	8.78e-08	4.55e-06	hypothetical protein
CNAG_00277	-	-0.164287	0.276586	-0.593979	0.552526	0.793577	hypothetical protein
CNAG_00278	-	-0.625668	0.176983	-3.53519	0.000407474	0.00562453	methionine aminopeptidase, type I
CNAG_00279	-	-0.156663	0.249512	-0.627879	0.530083	0.778744	hypothetical protein
CNAG_00283	-	-0.0853075	0.190315	-0.448243	0.653978	0.849403	hypothetical protein
CNAG_00284	-	-0.322741	0.242519	-1.33079	0.183259	0.448125	efflux protein EncT
CNAG_00285	-	-0.575639	0.204135	-2.81989	0.004804	0.0384636	hypothetical protein
CNAG_00286	NAB2	0.272282	0.161457	1.68641	0.0917178	0.29674	putative nuclear polyadenylated mRNA-binding protein
CNAG_00287	-	0.514712	0.253519	2.03027	0.042329	0.182122	cytoplasmic protein
CNAG_00288	-	-0.0874778	0.226927	-0.385488	0.699876	0.873084	oligoribonuclease
CNAG_00289	-	-0.0694782	0.141489	-0.491049	0.623392	0.835231	hypothetical protein
CNAG_00290	-	-0.14347	0.138279	-1.03754	0.299485	0.590322	Aminopeptidase
CNAG_00292	-	0.0973297	0.224149	0.434218	0.66413	0.854093	zinc finger protein
CNAG_00293	RAS1	-0.0970995	0.143196	-0.678088	0.497716	0.757782	Ras-like protein
CNAG_00294	-	0.00589949	0.185202	0.0318544	0.974588	0.99253	splicing factor 45
CNAG_00295	-	NA	NA	NA	NA	NA	hypothetical protein
CNAG_00299	-	0.0790039	0.139216	0.567494	0.570379	0.804912	DNA repair protein rad5
CNAG_00300	-	0.704887	0.128731	5.47565	4.36e-08	2.45e-06	gamma-tubulin complex component 2
CNAG_00302	-	0.303842	0.199625	1.52206	0.127994	0.362114	hypothetical protein
CNAG_00303	-	-0.561226	0.346791	-1.61834	0.105589	0.323211	high-affinity nicotinic acid transporter, variant
CNAG_00304	-	-1.26686	0.244854	-5.17392	2.29e-07	1.07e-05	hypothetical protein
CNAG_00305	-	0.637327	0.162814	3.91445	9.06e-05	0.00164589	chaperone activator, variant
CNAG_00306	-	1.31214	0.423501	3.09832	0.00194619	0.019414	Copper-detoxifying metallothionein 2
CNAG_00307	-	0.0238443	0.1648	0.144687	0.884958	0.959659	hypothetical protein
CNAG_00308	-	0.107077	0.253036	0.42317	0.672171	0.858492	gly-X carboxypeptidase
CNAG_00309	-	0.245524	0.164807	1.48976	0.136287	0.376102	membrane protein
CNAG_00310	-	-0.128031	0.171503	-0.746525	0.45535	0.726505	origin recognition complex subunit 5
CNAG_00311	-	0.336774	0.205512	1.6387	0.101275	0.31415	3-hydroxyisobutyryl-CoA hydrolase
CNAG_00313	-	-0.110939	0.164545	-0.674214	0.500176	0.759627	hypothetical protein
CNAG_00314	-	-0.224747	0.213475	-1.0528	0.292431	0.584102	hypothetical protein
CNAG_00315	-	-0.714899	0.483692	-1.478	0.139406	0.379475	HHE domain-containing protein
CNAG_00316	HAM1	0.0584568	0.140855	0.415014	0.678132	0.861709	rdgB/HAM1 family non-canonical purine NTP pyrophosphatase
CNAG_00317	-	-0.308019	0.162466	-1.89591	0.0579724	0.224451	hypothetical protein
CNAG_00318	-	-0.531032	0.260807	-2.03611	0.0417391	0.18077	arp2/3 complex 16 kda subunit
CNAG_00319	-	0.183124	0.180454	1.0148	0.310202	0.603702	hypothetical protein, variant
CNAG_00321	-	0.0460552	0.240273	0.191679	0.847994	0.944486	dRaptor
CNAG_00322	-	-0.0365891	0.212495	-0.172188	0.86329	0.950361	hypothetical protein
CNAG_00326	-	-0.278481	0.164269	-1.69527	0.0900241	0.293462	hypothetical protein
CNAG_00327	-	-0.294754	0.218577	-1.34851	0.177494	0.43979	DASH complex subunit DAD2
CNAG_00328	-	0.220707	0.186161	1.18557	0.235793	0.515484	DNA excision repair protein ERCC-5
CNAG_00329	-	0.106269	0.214004	0.496576	0.619488	0.832338	NADH dehydrogenase (ubiquinone) 1 beta subcomplex 8
CNAG_00330	-	0.202635	0.225091	0.900233	0.367996	0.659133	transcription factor TFIIIB component b''
CNAG_00331	-	0.639913	0.518857	1.23331	0.217458	0.492303	anon-23da protein
CNAG_00332	SIP4	0.711554	0.281529	2.52746	0.0114891	0.0728872	hypothetical protein
CNAG_00333	-	0.483748	0.14062	3.44011	0.000581473	0.00759556	hypothetical protein
CNAG_00334	-	0.247572	0.314977	0.786	0.431868	0.70576	hsp75-like protein
CNAG_00335	-	0.425357	0.170656	2.49249	0.0126851	0.078676	hypothetical protein
CNAG_00336	-	-0.191985	0.390911	-0.491122	0.62334	0.835231	hypothetical protein
CNAG_00342	-	0.0735949	0.161928	0.45449	0.649476	0.848245	hypothetical protein
CNAG_00343	-	0.075718	0.210899	0.359025	0.719576	0.883376	hypothetical protein
CNAG_00344	-	-0.0192659	0.176179	-0.109355	0.912921	0.968489	hypothetical protein
CNAG_00345	-	0.10615	0.238666	0.444765	0.65649	0.850548	porphobilinogen synthase
CNAG_00346	-	-0.182184	0.206759	-0.881141	0.378242	0.668292	hypothetical protein
CNAG_00347	-	0.537582	0.164753	3.26296	0.00110253	0.0125011	DEAH box polypeptide 36
CNAG_00348	-	-0.34478	0.369665	-0.932683	0.350984	0.644913	hypothetical protein
CNAG_00351	-	-0.129994	0.190683	-0.681728	0.495411	0.756491	hypothetical protein
CNAG_00352	-	0.48728	0.148013	3.29215	0.000994234	0.0115973	A1 cistron-splicing factor AAR2
CNAG_00353	LPI16	-0.192218	0.20401	-0.942198	0.346091	0.64013	3-oxo-5-alpha-steroid 4-dehydrogenase 1
CNAG_00354	-	-0.0934583	0.142017	-0.658079	0.510487	0.766602	vacuolar protein 8
CNAG_00355	-	-0.0626031	0.144078	-0.434508	0.66392	0.854093	hypothetical protein
CNAG_00356	-	-0.282758	0.197207	-1.43381	0.151625	0.400235	survival factor 1
CNAG_00357	-	-0.26393	0.21443	-1.23085	0.21838	0.493317	ribonuclease HI
CNAG_00358	-	0.32428	0.241153	1.34471	0.17872	0.441928	tRNA dimethylallyltransferase, variant
CNAG_00359	-	0.500076	0.352335	1.41932	0.155807	0.406467	hypothetical protein
CNAG_00360	-	0.137824	0.286835	0.4805	0.630872	0.840625	nuclear protein SNF4
CNAG_00361	RVS167	-0.0257161	0.202164	-0.127204	0.898779	0.963289	hypothetical protein
CNAG_00362	-	-0.152744	0.138237	-1.10494	0.269185	0.558089	hypothetical protein
CNAG_00363	TCO6	-0.0953764	0.223978	-0.425829	0.670232	0.85785	Two-component-like sensor kinase
CNAG_00364	-	0.316948	0.172584	1.83649	0.0662855	0.243592	tRNA threonylcarbamoyladenosine biosynthesis protein
CNAG_00366	-	0.251132	0.16685	1.50514	0.132288	0.368971	hypothetical protein
CNAG_00367	-	-0.484397	0.25596	-1.89247	0.0584284	0.225499	dynactin 5
CNAG_00368	-	0.143414	0.175296	0.818123	0.413287	0.693161	vacuolar-sorting protein 53 long isoform
CNAG_00369	-	0.435478	0.203831	2.13647	0.0326412	0.152347	hypothetical protein
CNAG_00370	UBI1	0.124083	0.151364	0.819769	0.412348	0.692499	Predicted ubiquitin-ribosomal 60s subunit protein L40a fusion protein
CNAG_00371	-	-0.490616	0.200646	-2.44518	0.0144779	0.086512	methylglutaconyl-CoA hydratase
CNAG_00372	-	0.162645	0.166275	0.978165	0.327993	0.622888	chromatin structure-remodeling complex protein RSC7
CNAG_00373	-	1.19796	0.199365	6.00886	1.87e-09	1.66e-07	glucan 1,3-beta-glucosidase
CNAG_00374	-	0.405744	0.342039	1.18625	0.235523	0.515062	hypothetical protein
CNAG_00375	GCN5	-0.133088	0.177421	-0.750123	0.45318	0.72489	histone acetyltransferase
CNAG_00376	-	-0.867516	1.01666	-0.853298	0.393494	0.679748	hypothetical protein
CNAG_00377	-	0.155431	0.293108	0.530287	0.595913	0.821894	DNA topoisomerase II
CNAG_00378	-	-0.96124	0.26403	-3.64064	0.00027196	0.00407773	hypothetical protein
CNAG_00383	APT3	0.142476	0.150006	0.949807	0.34221	0.635884	Aminophospholipid translocase, putative
CNAG_00384	-	-0.150889	0.226947	-0.664865	0.506137	0.764664	RAD51-like protein 2
CNAG_00385	-	0.606701	0.182119	3.33135	0.000864256	0.0104388	20S proteasome subunit beta 3
CNAG_00386	-	-0.102437	0.412005	-0.248631	0.803646	0.924316	translation initiation factor 4G
CNAG_00387	-	-0.0160986	0.144583	-0.111345	0.911343	0.96805	hypothetical protein
CNAG_00388	-	-0.106678	0.218341	-0.488586	0.625135	0.836227	1-phosphatidylinositol-4-phosphate 5-kinase
CNAG_00389	-	0.451999	0.188172	2.40206	0.0163031	0.0933686	mitochondrial protein
CNAG_00390	YMR1	-0.192481	0.178844	-1.07625	0.281815	0.570031	myotubularin
CNAG_00391	-	0.108476	0.239928	0.452117	0.651185	0.849072	hypothetical protein
CNAG_00392	-	-0.0866849	0.209006	-0.414749	0.678325	0.861709	kelch repeat-containing protein
CNAG_00393	-	-2.66157	0.436477	-6.09786	1.08e-09	1.02e-07	1,4-alpha-glucan-branching enzyme
CNAG_00394	-	-0.23579	0.381927	-0.61737	0.536991	0.782032	diphthamide biosynthesis protein 3
CNAG_00395	-	0.0275118	0.166694	0.165043	0.86891	0.952023	structure-specific endonuclease subunit SLX1
CNAG_00396	PKA1	-0.305998	0.313758	-0.975266	0.329428	0.624639	AGC/PKA protein kinase
CNAG_00397	-	-0.579286	0.227319	-2.54834	0.0108238	0.0695734	2-oxoisovalerate dehydrogenase E1 component, beta subunit
CNAG_00398	-	-0.135136	0.141589	-0.954424	0.339869	0.634226	hypothetical protein
CNAG_00399	-	0.0537165	0.160845	0.333965	0.738406	0.892023	transformer-2-beta isoform 3
CNAG_00400	-	-1.47336	0.318312	-4.62868	3.68e-06	0.000115331	secondary thiamine-phosphate synthase enzyme
CNAG_00401	-	-0.12968	0.254958	-0.508633	0.61101	0.829601	phosphatidylinositol glycan, class U
CNAG_00402	-	-0.0346149	0.209535	-0.165199	0.868788	0.952023	translation initiation factor 4G
CNAG_00404	-	0.188029	0.265924	0.707078	0.479518	0.745304	RING zinc finger protein
CNAG_00405	KIC1	0.174935	0.183191	0.95493	0.339613	0.634226	ste/ste20/ysk protein kinase
CNAG_00406	-	-0.281818	0.279931	-1.00674	0.314058	0.607645	hypothetical protein
CNAG_00408	PPH3	-0.135657	0.382122	-0.35501	0.722582	0.884274	serine/threonine-protein phosphatase PP-X isozyme 1
CNAG_00409	-	0.0346065	0.337974	0.102394	0.918444	0.970606	hypothetical protein
CNAG_00410	-	0.161935	0.202121	0.801178	0.423029	0.699733	hypothetical protein
CNAG_00411	-	0.289237	0.172412	1.67759	0.0934271	0.299344	nucleoporin p58/p45
CNAG_00412	-	-0.239167	0.496236	-0.481962	0.629833	0.839701	hypothetical protein
CNAG_00413	OFD1	-0.648092	0.183492	-3.53199	0.00041244	0.00567498	putative oxidoreductase
CNAG_00414	-	-0.252363	0.32033	-0.787822	0.430801	0.704903	Maintenance of killer protein 32, putative
CNAG_00415	CDC2801	0.518869	0.1653	3.13894	0.00169557	0.0174949	CMGC/CDK protein kinase
CNAG_00416	-	-0.258612	0.319697	-0.808927	0.418557	0.697167	f-box/wd-repeat protein lin-23
CNAG_00419	-	0.142023	0.325952	0.435716	0.663043	0.853561	DNA polymerase beta subunit
CNAG_00420	-	0.282262	0.195485	1.44391	0.148765	0.394713	dolichyl-phosphate mannosyltransferase polypeptide 3
CNAG_00421	-	-0.147531	0.233946	-0.630619	0.52829	0.777827	charged multivesicular body protein 3
CNAG_00422	-	0.0218986	0.200064	0.109458	0.912839	0.968489	hypothetical protein
CNAG_00423	-	-0.28524	0.276698	-1.03087	0.3026	0.595095	kinetochore protein Spc24, fungi type
CNAG_00424	-	0.0928536	0.193897	0.478881	0.632023	0.840932	choline-phosphate cytidylyltransferase
CNAG_00425	-	0.802708	3.82139	0.210057	0.833624	NA	hypothetical protein
CNAG_00426	-	0.174543	0.181081	0.963895	0.335099	0.63048	UBA/TS-N domain-containing protein
CNAG_00427	PTC5	0.204795	0.224388	0.912683	0.361409	0.653441	type 2C protein Phosphatase
CNAG_00428	-	0.105347	0.260157	0.404937	0.685524	0.865328	hypothetical protein
CNAG_00429	-	0.360717	0.484674	0.744247	0.456727	0.727693	tRNA-dihydrouridine synthase 1
CNAG_00430	-	-0.33845	0.217323	-1.55736	0.119385	0.34884	hypothetical protein
CNAG_00433	-	1.93833	0.232975	8.31992	8.8e-17	2.79e-14	hypothetical protein
CNAG_00434	-	0.249723	0.205947	1.21256	0.225299	0.501337	arginine N-methyltransferase 2
CNAG_00435	-	0.055814	0.209249	0.266735	0.789673	0.916287	hypothetical protein
CNAG_00436	-	0.250243	0.179019	1.39785	0.162157	0.416633	palmitoyltransferase akr1
CNAG_00438	-	-0.401284	0.332292	-1.20762	0.227192	0.503629	hypothetical protein
CNAG_00439	-	0.163112	0.155226	1.0508	0.293349	0.585095	hypothetical protein
CNAG_00440	SSN801	0.144658	0.250708	0.576997	0.563941	0.800702	RNA polymerase II holoenzyme cyclin-like subunit
CNAG_00441	IMD1	0.356997	0.391251	0.912451	0.361531	0.653441	inosine-5'-monophosphate dehydrogenase
CNAG_00442	-	-0.916532	0.208033	-4.40571	1.05e-05	0.000273432	cyclin
CNAG_00443	-	-0.445395	0.314681	-1.41539	0.156955	0.408588	hypothetical protein
CNAG_00444	-	-0.524227	0.231147	-2.26794	0.0233331	0.121093	hypothetical protein
CNAG_00445	NHP6B01	-0.256833	0.205715	-1.24849	0.211853	0.486005	nonhistone chromosomal protein
CNAG_00446	-	-1.03031	1.76618	-0.583354	0.559655	0.799143	hypothetical protein
CNAG_00447	-	-0.330248	0.154218	-2.14143	0.0322391	0.151248	T-complex protein 1 subunit beta
CNAG_00448	-	-0.19772	0.165288	-1.19622	0.231612	0.509715	V-type H -transporting ATPase subunit AC39
CNAG_00449	-	0.417295	0.325053	1.28378	0.19922	0.469866	RNA-binding protein NOB1
CNAG_00450	LEU2	1.33186	0.204542	6.51143	7.44e-11	9.54e-09	3-isopropylmalate dehydrogenase
CNAG_00452	-	0.627274	0.16139	3.88669	0.000101622	0.00180107	Isovaleryl-CoA dehydrogenase
CNAG_00453	-	-0.565932	0.55752	-1.01509	0.310065	0.603597	mitochondrial protein
CNAG_00454	-	-2.00071	0.822781	-2.43164	0.0150305	0.0887969	hypothetical protein
CNAG_00455	UBP16	0.0503047	0.323209	0.155642	0.876316	0.955624	ubiquitin carboxyl-terminal hydrolase Ubp16
CNAG_00456	-	0.213637	0.179288	1.19159	0.233422	0.512308	Identified spore protein 6
CNAG_00457	GLN1	0.74099	0.228023	3.24962	0.00115559	0.0130218	Glutamine synthetase
CNAG_00458	-	0.0141104	0.179448	0.078632	0.937325	0.978631	hypothetical protein
CNAG_00460	LIV1	-0.0409236	0.274645	-0.149005	0.881549	0.957784	virulence related protein of unknown function
CNAG_00461	-	-0.0675796	0.17773	-0.380237	0.70377	0.874711	protein kinase C substrate 80K-H
CNAG_00462	-	0.979279	0.215912	4.53554	5.75e-06	0.000167146	electron-transferring-flavoprotein dehydrogenase
CNAG_00463	-	NA	NA	NA	NA	NA	hypothetical protein
CNAG_00464	-	-0.0259862	0.188028	-0.138204	0.890079	0.961514	pre-mRNA-splicing factor rse1
CNAG_00465	-	-1.16752	0.506272	-2.30611	0.0211046	0.112568	hypothetical protein
CNAG_00466	-	0.0901421	0.296734	0.303781	0.761295	0.901912	adaptin ear-binding coat-associated protein 2
CNAG_00467	-	0.168054	0.241022	0.697256	0.485643	0.749337	hypothetical protein, variant
CNAG_00468	-	-0.228039	0.161961	-1.40799	0.159134	0.412056	hypothetical protein
CNAG_00469	-	0.120403	0.169747	0.709309	0.478133	0.744196	endoplasmic reticulum protein
CNAG_00470	-	-0.162541	0.369641	-0.439727	0.660135	0.852191	charged multivesicular body protein 1
CNAG_00471	-	-0.299737	0.157221	-1.90646	0.05659	0.221328	mitochondrial protein
CNAG_00472	-	0.394844	0.173197	2.27974	0.0226229	0.118163	hypothetical protein
CNAG_00473	OST2	0.0520262	0.230515	0.225696	0.821438	0.933708	oligosaccharyltransferase complex subunit epsilon
CNAG_00474	-	0.802811	0.278225	2.88547	0.00390826	0.0331453	hypothetical protein
CNAG_00475	-	-1.38237	0.190816	-7.24452	4.34e-13	7.92e-11	WSC domain-containing protein
CNAG_00476	-	-1.35964	2.19058	-0.620674	0.534814	0.780887	hypothetical protein
CNAG_00480	-	-0.64106	0.206589	-3.10307	0.00191527	0.019237	hypothetical protein
CNAG_00481	-	-1.51792	2.87801	-0.527421	0.597902	NA	hypothetical protein
CNAG_00482	-	0.237453	0.220175	1.07847	0.280822	0.568997	26S proteasome regulatory subunit N10
CNAG_00483	-	-0.329392	0.21681	-1.51927	0.128695	0.363392	actin
CNAG_00484	-	-0.141125	0.195884	-0.72045	0.471248	0.740429	2-oxoisovalerate dehydrogenase E2 component (dihydrolipoyl transacylase)
CNAG_00485	-	-0.111319	0.592867	-0.187764	0.851061	0.945284	hypothetical protein
CNAG_00487	-	0.0575475	0.21033	0.273606	0.784388	0.914076	hypothetical protein
CNAG_00488	-	-0.406495	0.19822	-2.05073	0.0402933	0.17627	hypothetical protein
CNAG_00490	-	-0.391807	0.350597	-1.11754	0.263763	0.552336	acetyl-CoA acyltransferase
CNAG_00491	-	0.139364	0.215082	0.64796	0.517011	0.770292	hypothetical protein
CNAG_00492	-	-0.0135736	0.580207	-0.0233945	0.981336	0.995286	hypothetical protein
CNAG_00493	-	0.190119	0.254163	0.748022	0.454447	0.726114	hypothetical protein
CNAG_00495	-	-0.0918732	0.316391	-0.290379	0.771526	0.906174	hypothetical protein
CNAG_00496	-	0.150845	0.215487	0.700018	0.483916	0.748252	hypothetical protein
CNAG_00497	-	-0.506267	0.253103	-2.00024	0.0454741	0.191274	hypothetical protein
CNAG_00498	CDC14	0.012783	0.291355	0.0438742	0.965005	0.990368	cell division cycle protein 14
CNAG_00499	-	0.706218	0.212874	3.31754	0.000908128	0.0108707	solute carrier family 25 (mitochondrial carnitine/acylcarnitine transporter), member 20/29
CNAG_00500	PTC1	-0.0393123	0.176026	-0.223333	0.823276	0.934717	Protein phosphatase
CNAG_00501	-	-0.549784	0.441536	-1.24516	0.213072	0.486666	hypothetical protein
CNAG_00502	-	0.0963223	0.146586	0.657103	0.511115	0.766602	large subunit ribosomal protein L35
CNAG_00503	-	0.304538	0.191773	1.58801	0.112284	0.33539	hypothetical protein
CNAG_00505	FZC28	0.301889	0.13755	2.19475	0.0281817	0.138109	hypothetical protein
CNAG_00506	-	-0.162685	0.267928	-0.607199	0.543719	0.787277	hypothetical protein
CNAG_00509	-	-0.0657247	0.196531	-0.334423	0.73806	0.892023	translation initiation factor 3 subunit M
CNAG_00511	-	0.0482119	0.233652	0.206341	0.836525	0.940837	hypothetical protein
CNAG_00512	-	-0.21147	0.1823	-1.16001	0.246045	0.530759	mitochondrial carrier protein
CNAG_00513	-	0.146896	0.376248	0.390422	0.696224	0.872406	nucleolar protein 53
CNAG_00514	-	-0.440429	0.223043	-1.97463	0.0483098	0.198849	hypothetical protein
CNAG_00515	-	0.199631	0.339776	0.587537	0.556843	0.79688	mannitol dehydrogenase
CNAG_00516	PEX7	0.279867	0.324347	0.862864	0.388212	0.675739	peroxin-7
CNAG_00517	-	-0.143037	0.15367	-0.930809	0.351952	0.645016	hypothetical protein
CNAG_00521	-	-0.172779	0.248067	-0.696502	0.486115	0.749337	hypothetical protein
CNAG_00522	-	-0.866875	0.47537	-1.82358	0.0682157	0.248196	C2 domain-containing protein
CNAG_00523	-	-0.288648	0.142726	-2.0224	0.0431355	0.184412	hypothetical protein
CNAG_00524	-	-0.124754	0.291596	-0.427833	0.668773	0.856583	acetyl-CoA acyltransferase 2
CNAG_00525	-	0.243073	0.170765	1.42343	0.154611	0.40494	dynein light intermediate chain 1, cytosolic
CNAG_00526	-	1.46113	0.556184	2.62707	0.00861237	0.0590038	hypothetical protein
CNAG_00527	-	0.200541	0.292617	0.685337	0.493131	0.754261	translation initiation factor eIF-2B subunit epsilon
CNAG_00528	-	-0.135566	0.296229	-0.45764	0.647211	0.847794	WD-repeat protein 23
CNAG_00532	-	1.33916	0.216613	6.18228	6.32e-10	6.41e-08	hypothetical protein
CNAG_00533	TIM50	0.0104948	0.191567	0.054784	0.956311	0.987971	mitochondrial import inner membrane translocase subunit tim50
CNAG_00534	-	-0.0169411	0.124823	-0.135721	0.892042	0.962392	hypothetical protein
CNAG_00535	-	0.179315	0.210664	0.851189	0.394664	0.681255	large subunit ribosomal protein L16
CNAG_00536	-	-0.230201	0.186011	-1.23756	0.215879	0.490768	hypothetical protein
CNAG_00537	-	0.0333468	0.358608	0.0929895	0.925912	0.974934	Carnitine O-acetyltransferase
CNAG_00538	-	-0.131092	0.204854	-0.63993	0.522218	0.773476	hypothetical protein
CNAG_00539	-	1.62372	0.545387	2.97719	0.00290907	0.0263876	membrane transporter
CNAG_00540	-	0.0807346	0.455094	0.177402	0.859193	0.949095	pantothenate transporter
CNAG_00542	-	-0.148031	0.340656	-0.434545	0.663893	0.854093	Salicylate hydroxylase
CNAG_00543	-	1.03801	0.296076	3.5059	0.000455064	0.00615348	hypothetical protein
CNAG_00544	-	-0.683192	0.237832	-2.87258	0.00407129	0.0341316	hypothetical protein
CNAG_00545	-	0.313347	0.220744	1.4195	0.155752	0.406467	cohesin loading factor subunit SCC2
CNAG_00546	-	0.191269	0.257895	0.741653	0.458298	0.728922	Chitin synthase
CNAG_00547	-	-0.58957	0.247229	-2.38471	0.0170925	0.0964522	hypothetical protein
CNAG_00549	-	-0.282269	0.694918	-0.40619	0.684603	0.865328	hypothetical protein
CNAG_00551	-	0.0184108	0.14232	0.129362	0.897071	0.962982	poly(A) polymerase
CNAG_00556	CCK1	-0.240693	0.187427	-1.28419	0.199074	0.469774	Casein kinase I
CNAG_00557	-	-0.135151	0.171985	-0.785829	0.431968	0.70576	U6 snRNA-associated Sm-like protein LSm8
CNAG_00558	-	0.043275	0.299069	0.144699	0.884948	0.959659	hypothetical protein
CNAG_00559	BZP3	0.630387	0.359467	1.75367	0.0794871	0.27322	bZip transcription factor, putative
CNAG_00560	-	-0.227179	0.209144	-1.08623	0.277377	0.565296	V-type H -transporting ATPase subunit E
CNAG_00561	HAT1	-0.0296832	0.133999	-0.221517	0.82469	0.93522	histone acetyltransferase type B catalytic subunit
CNAG_00562	-	-0.251912	0.13093	-1.92401	0.0543528	0.215211	hypothetical protein
CNAG_00563	-	0.328436	0.26616	1.23398	0.21721	0.492303	hypothetical protein
CNAG_00564	-	-0.0268121	0.241223	-0.11115	0.911497	0.96805	hypothetical protein
CNAG_00565	VPS1	-0.019409	0.245546	-0.0790443	0.936997	0.978631	dynamin GTPase
CNAG_00566	-	-0.379184	0.169455	-2.23766	0.0252432	0.127827	DNA ligase 1
CNAG_00567	-	-0.221165	0.165067	-1.33985	0.180294	0.443867	WD40 repeat protein
CNAG_00568	-	-0.43454	0.325691	-1.33421	0.182135	0.446662	hypothetical protein
CNAG_00569	-	-0.366215	0.174612	-2.09731	0.0359664	0.163087	GTP cyclohydrolase II
CNAG_00570	PKR1	-0.628462	0.211635	-2.96955	0.00298236	0.0269187	cAMP-dependent protein kinase regulator
CNAG_00571	-	-0.2636	0.242047	-1.08905	0.276133	0.564458	hypothetical protein
CNAG_00572	-	0.0423375	0.147652	0.286738	0.774313	0.907403	DNA excision repair protein ERCC-2
CNAG_00573	-	0.0536637	0.147986	0.362627	0.716884	0.882325	NADH dehydrogenase (ubiquinone) 1 alpha subcomplex 6
CNAG_00574	-	-0.098925	0.170492	-0.580231	0.561759	0.800084	amino acid/metabolite permease
CNAG_00575	CAT3	-1.68361	0.882257	-1.90829	0.0563533	0.220521	Catalase 3
CNAG_00576	-	-0.724131	0.159274	-4.54645	5.46e-06	0.000161076	mitochondrial protein
CNAG_00577	-	-0.146726	0.265483	-0.552675	0.580486	0.811011	hypothetical protein
CNAG_00580	-	0.0927354	0.261425	0.35473	0.722792	0.884274	translation initiation factor IF-2
CNAG_00582	-	-0.234164	0.203784	-1.14908	0.250525	0.535833	vacuolar transporter chaperone 1
CNAG_00583	-	-0.0975483	0.205066	-0.475692	0.634294	0.841806	hypothetical protein
CNAG_00584	-	0.0293042	0.155957	0.187899	0.850956	0.945284	Profilin
CNAG_00585	-	0.0055536	0.49832	0.0111446	0.991108	0.996842	hypothetical protein
CNAG_00586	-	-0.387723	0.437024	-0.887187	0.374978	0.665069	hypothetical protein
CNAG_00587	-	2.28238	0.392767	5.81102	6.21e-09	4.77e-07	hypothetical protein
CNAG_00588	-	0.403871	0.501041	0.806064	0.420206	0.698036	hypothetical protein
CNAG_00589	-	-0.187041	0.170266	-1.09852	0.271978	0.56106	5-formyltetrahydrofolate cyclo-ligase
CNAG_00591	-	-1.05504	0.727023	-1.45118	0.14673	0.390789	hypothetical protein
CNAG_00592	-	-0.394176	0.214141	-1.84073	0.0656614	0.241907	dolichol-phosphate mannosyltransferase
CNAG_00593	-	-0.384997	0.325239	-1.18374	0.236517	0.515999	hypothetical protein
CNAG_00594	-	-0.239467	0.214827	-1.1147	0.264979	0.553613	lipid particle protein
CNAG_00595	-	-1.2283	0.241487	-5.08642	3.65e-07	1.63e-05	hypothetical protein
CNAG_00596	-	-0.42392	0.247821	-1.71058	0.0871578	0.288222	hypothetical protein
CNAG_00597	DIP5	-0.250625	0.307267	-0.815658	0.414696	0.694361	amino acid transporter
CNAG_00598	-	0.823365	0.391464	2.1033	0.0354398	0.161536	nicotinamide mononucleotide permease
CNAG_00599	-	-0.100553	0.156026	-0.644464	0.519275	0.77115	anion transporter
CNAG_00600	CAP60	0.29886	0.276909	1.07927	0.280467	0.568997	capsular associated protein
CNAG_00602	-	0.290489	0.183027	1.58714	0.112482	0.335652	translation initiation factor 3 subunit I
CNAG_00603	-	0.144354	0.271091	0.532492	0.594386	0.820609	pre-rRNA-processing protein PNO1
CNAG_00605	-	-0.368856	0.265282	-1.39043	0.164399	0.41936	cytoplasmic protein
CNAG_00606	-	-0.374037	0.176438	-2.11993	0.0340119	0.156592	transcription initiation factor TFIID subunit 7
CNAG_00607	-	0.129876	0.222653	0.58331	0.559685	0.799143	hypothetical protein
CNAG_00608	-	0.360248	0.199187	1.80859	0.0705144	0.254199	hypothetical protein
CNAG_00609	-	-0.418976	0.160503	-2.61039	0.00904381	0.0609768	hypothetical protein
CNAG_00612	-	-0.0135489	0.210667	-0.0643143	0.94872	0.984412	DNA excision repair protein ERCC-3
CNAG_00614	-	0.824576	0.24421	3.3765	0.000734152	0.00917941	hypothetical protein
CNAG_00615	-	0.381921	0.202395	1.88701	0.0591595	0.227611	hypothetical protein
CNAG_00622	ARG8	0.814819	0.267721	3.04354	0.00233816	0.0224353	Acetylornithine aminotransferase
CNAG_00623	EGCrP1	-0.080861	0.142726	-0.566547	0.571022	0.805254	fungus-specific glucosylceramide
CNAG_00625	-	0.048193	0.124898	0.385858	0.699602	0.873084	ARF guanyl-nucleotide exchange factor
CNAG_00627	-	-0.705409	0.29563	-2.38612	0.0170271	0.0963066	specific transcriptional repressor
CNAG_00628	-	0.543623	0.173909	3.1259	0.00177261	0.0180273	hypothetical protein
CNAG_00632	-	0.147083	0.138679	1.06061	0.288869	0.579989	hypothetical protein
CNAG_00633	-	0.53366	0.327294	1.63052	0.102991	0.317719	hypothetical protein
CNAG_00634	-	-0.222853	0.138677	-1.607	0.108055	0.327122	hypothetical protein, variant
CNAG_00636	CDC7	-0.0887188	0.181943	-0.487619	0.62582	0.836227	CDC7 protein kinase
CNAG_00637	-	-1.07482	0.513151	-2.09456	0.0362103	0.163214	Cystathionine beta-synthase
CNAG_00638	-	0.126809	0.375829	0.337412	0.735807	0.890866	GTPase
CNAG_00639	-	0.64186	0.214664	2.99007	0.00278912	0.0256825	hypothetical protein
CNAG_00640	-	-0.116657	0.163136	-0.715089	0.474554	0.742081	small subunit ribosomal protein S4-A
CNAG_00641	-	0.158504	0.22268	0.711801	0.476588	0.742965	transcription elongation factor spt5
CNAG_00644	-	0.493689	0.22833	2.16217	0.030605	0.145588	sphingolipid delta-4 desaturase
CNAG_00645	-	-0.149736	0.202074	-0.740996	0.458696	0.728926	2,5-diamino-6-(ribosylamino)-4(3H)-pyrimidinone 5'-phosphate reductase
CNAG_00647	-	-0.207901	0.289363	-0.718479	0.472462	0.741048	hypothetical protein
CNAG_00649	-	0.68521	0.259538	2.64012	0.00828771	0.0577451	tryptophan synthase, beta subunit
CNAG_00650	-	0.336108	0.188837	1.77988	0.0750953	0.26258	GRAM domain-containing protein
CNAG_00652	-	0.508137	0.192787	2.63575	0.00839522	0.0581447	hypothetical protein
CNAG_00653	-	0.0877205	0.390355	0.22472	0.822197	0.934348	hypothetical protein
CNAG_00654	SRX1	1.00352	0.250962	3.99868	6.37e-05	0.00124698	sulfiredoxin
CNAG_00655	-	-0.123103	0.161678	-0.761407	0.446414	0.719425	large subunit acidic ribosomal protein P1
CNAG_00656	-	-0.124637	0.209039	-0.596234	0.551019	0.792972	large subunit ribosomal protein L7e
CNAG_00657	-	-1.89981	4.0373	-0.470564	0.637952	NA	hypothetical protein
CNAG_00658	-	0.377173	0.200218	1.88382	0.0595897	0.228052	hypothetical protein
CNAG_00659	-	0.226772	0.2916	0.777683	0.436756	0.710288	TFIIH basal transcription factor complex TTD-A subunit
CNAG_00660	-	0.130306	0.181454	0.718122	0.472682	0.741048	histone deacetylase HOS3
CNAG_00661	-	-0.00382789	0.198002	-0.0193326	0.984576	0.995358	hypothetical protein
CNAG_00662	-	-0.00137088	0.230947	-0.00593589	0.995264	0.998409	carboxymethylenebutenolidase
CNAG_00665	-	0.134185	0.216437	0.619972	0.535276	0.781248	DNA topoisomerase 2-associated protein PAT1
CNAG_00666	-	0.114488	0.33999	0.336738	0.736315	0.891017	nucleoporin NSP1
CNAG_00667	-	-0.14366	0.131256	-1.0945	0.273735	0.562411	hypothetical protein
CNAG_00669	-	0.444166	0.191232	2.32266	0.0201975	0.109331	hypothetical protein
CNAG_00670	FZC12	-0.0403948	0.299432	-0.134905	0.892687	0.962417	hypothetical protein
CNAG_00671	-	0.0295607	0.158406	0.186614	0.851964	0.94559	cytoplasmic protein
CNAG_00673	-	-0.153193	0.155421	-0.985666	0.324297	0.619576	cytoplasmic protein
CNAG_00674	-	-0.353036	0.274745	-1.28496	0.198806	0.469497	hypothetical protein
CNAG_00675	-	-0.450918	0.155028	-2.90864	0.0036301	0.0312289	carnitine/acyl carnitine carrier
CNAG_00676	-	-0.18866	0.19266	-0.979235	0.327464	0.622702	ESCRT-I complex subunit VPS28
CNAG_00677	-	-0.368909	0.232532	-1.58649	0.112629	0.335806	E3 ubiquitin-protein ligase UHRF1
CNAG_00678	URE7	-0.571215	0.209085	-2.73197	0.00629565	0.0472951	urease accessory protein UreG
CNAG_00679	-	0.366016	0.407002	0.899297	0.368494	0.659174	hypothetical protein
CNAG_00680	-	-0.424806	0.234657	-1.81033	0.0702444	0.253546	kinetochore protein nuf2
CNAG_00681	-	-0.464202	0.169486	-2.73888	0.00616484	0.0466968	condensin complex subunit 3
CNAG_00682	-	0.395392	0.201044	1.9667	0.0492181	0.201227	kinesin
CNAG_00683	-	-0.00430213	0.204584	-0.0210287	0.983223	0.995358	CMGC/CLK protein kinase
CNAG_00684	-	-0.290714	0.171049	-1.6996	0.089206	0.291577	Ribulose-phosphate 3-epimerase
CNAG_00685	-	-0.254334	0.179109	-1.41999	0.155609	0.406388	pre-mRNA-splicing ATP-dependent RNA helicase PRP28
CNAG_00686	-	-1.16255	0.370377	-3.13882	0.0016963	0.0174949	hypothetical protein
CNAG_00687	-	-0.264425	0.268368	-0.985305	0.324474	0.619733	hypothetical protein
CNAG_00688	-	-0.287026	0.195217	-1.47029	0.141483	0.382673	hypothetical protein
CNAG_00689	-	-0.0625651	0.253278	-0.247022	0.804891	0.924979	beta-1,4-mannosyltransferase
CNAG_00690	-	0.236351	0.153168	1.54308	0.122812	0.35338	hypothetical protein
CNAG_00691	-	-0.181425	0.245316	-0.739556	0.45957	0.729675	hypothetical protein
CNAG_00692	-	0.277769	0.263668	1.05348	0.29212	0.58376	FAD dependent oxidoreductase
CNAG_00693	-	-0.111684	0.232787	-0.479769	0.631392	0.840858	F-box and WD-40 domain-containing protein CDC4
CNAG_00694	CLF1	-0.179717	0.142692	-1.25947	0.207861	0.4823	pre-mRNA-splicing factor CLF1
CNAG_00695	-	-0.353526	0.193174	-1.83009	0.0672372	0.245729	hypothetical protein
CNAG_00696	-	-0.302587	0.375525	-0.805771	0.420375	0.698036	alpha-mannosidase
CNAG_00697	UGE1	-0.48255	0.149886	-3.21945	0.00128436	0.0141029	UDP-glucose 4-epimerase
CNAG_00698	-	-0.10491	0.167643	-0.625794	0.53145	0.778826	hypothetical protein
CNAG_00699	-	0.327823	0.311016	1.05404	0.291866	0.583572	transmembrane receptor
CNAG_00700	-	0.688729	0.235505	2.92448	0.00345029	0.0303177	phosphoribosylaminoimidazolecarboxamide formyltransferase/IMP cyclohydrolase
CNAG_00701	-	-0.137443	0.186031	-0.738819	0.460017	0.72991	protein involved in gxm O-acetylation
CNAG_00702	-	0.309157	0.230775	1.33965	0.18036	0.443878	hypothetical protein
CNAG_00703	-	0.00678384	0.173116	0.0391867	0.968742	0.99111	large subunit ribosomal protein L31e
CNAG_00704	-	0.274757	0.249383	1.10174	0.270573	0.559949	hypothetical protein
CNAG_00705	-	-0.269095	0.157437	-1.70922	0.0874106	0.28867	RuvB-like helicase 2
CNAG_00706	-	0.155723	0.311192	0.500407	0.616789	0.831438	RNA-binding protein rnp24
CNAG_00707	-	-0.992742	0.223441	-4.44297	8.87e-06	0.000233888	protein sym1
CNAG_00708	-	-0.144822	0.162244	-0.892617	0.372062	0.662796	pre-mRNA-splicing factor slt11
CNAG_00709	-	0.112186	0.178298	0.629205	0.529215	0.778237	uracil-DNA glycosylase
CNAG_00711	-	-0.616675	0.339906	-1.81425	0.0696388	0.252108	hypothetical protein
CNAG_00712	-	0.161173	0.144723	1.11367	0.265422	0.554086	hypothetical protein
CNAG_00713	-	0.000825799	0.221245	0.0037325	0.997022	0.999211	V-type H -transporting ATPase 54 kDa subunit
CNAG_00714	-	-0.0809996	0.191775	-0.422367	0.672757	0.858492	hypothetical protein
CNAG_00715	-	-0.335881	0.209478	-1.60342	0.108843	0.32833	hypothetical protein
CNAG_00716	-	-0.00956613	0.146851	-0.0651419	0.948061	0.984183	Cytochrome c
CNAG_00717	-	0.307142	0.269999	1.13757	0.255302	0.541136	hypothetical protein
CNAG_00718	CAC2	0.345957	0.23981	1.44263	0.149125	0.395106	chromatin assembly factor 1 subunit B
CNAG_00719	-	0.546757	0.347036	1.57551	0.11514	0.340297	ribosome biogenesis ATPase
CNAG_00720	-	0.406797	0.14794	2.74974	0.00596425	0.0455554	DNA repair protein RAD51
CNAG_00721	CAP59	0.0857164	0.291277	0.294278	0.768545	0.904564	alpha-1,3-mannosyltransferase
CNAG_00722	-	-0.0104515	0.185088	-0.0564679	0.954969	0.987356	large subunit ribosomal protein L27
CNAG_00723	-	-0.354651	0.469656	-0.75513	0.450171	0.722461	hypothetical protein
CNAG_00726	-	0.956634	0.543261	1.76091	0.0782535	0.269786	hypothetical protein
CNAG_00727	-	-0.31003	0.389097	-0.796793	0.425571	0.701339	mitochondrial protein with role in iron accumulation
CNAG_00729	-	NA	NA	NA	NA	NA	hypothetical protein
CNAG_00730	AFR1	2.08603	0.387654	5.38115	7.4e-08	3.89e-06	ATP-binding cassette transporter
CNAG_00732	CCD3	-0.226353	0.206981	-1.09359	0.274133	0.562913	hypothetical protein, variant 2
CNAG_00733	-	0.201646	0.222522	0.906185	0.364838	0.656054	hypothetical protein
CNAG_00734	-	0.400857	0.276703	1.44869	0.147424	0.392031	dihydroorotase, homodimeric type
CNAG_00735	-	-1.14802	0.25135	-4.5674	4.94e-06	0.000148264	aldehyde dehydrogenase family 7 member A1
CNAG_00736	-	-0.159504	0.218655	-0.729479	0.465708	0.734313	exocyst protein, variant
CNAG_00737	-	-0.0825637	0.244808	-0.337258	0.735922	0.890866	hypothetical protein
CNAG_00738	-	0.127631	0.571328	0.223393	0.82323	0.934717	hypothetical protein
CNAG_00739	-	0.151227	0.160593	0.941679	0.346357	0.64044	hypothetical protein
CNAG_00740	SNF5	-0.0181867	0.231811	-0.0784547	0.937466	0.978631	swi/snf chromatin-remodeling complex subunit
CNAG_00741	-	0.162137	0.213825	0.758269	0.44829	0.721175	ATP-dependent RNA helicase SUB2
CNAG_00742	-	0.42389	0.154178	2.74935	0.00597136	0.045562	Serine palmitoyltransferase
CNAG_00743	-	0.907262	0.412904	2.19727	0.028001	0.137411	imidazoleglycerol phosphate synthase, cyclase subunit
CNAG_00744	-	0.684982	0.23356	2.93279	0.00335931	0.0296253	alpha 1,6-mannosyltransferase
CNAG_00745	HRK1	0.0639057	0.235439	0.271432	0.786059	0.915047	HAL protein kinase
CNAG_00747	-	0.0783191	0.155532	0.503557	0.614573	0.830424	succinyl-CoA synthetase beta subunit
CNAG_00748	-	-0.181514	0.231383	-0.784473	0.432763	0.706627	hypothetical protein
CNAG_00749	-	-0.142434	3.43356	-0.0414828	0.966911	0.990792	alternative sulfate transporter
CNAG_00752	-	-0.164387	0.29453	-0.558133	0.576754	0.808245	transducin family protein
CNAG_00753	-	0.328374	0.154503	2.12536	0.0335568	0.154985	hypothetical protein
CNAG_00754	-	0.159367	0.314564	0.506628	0.612416	0.829658	ATP-binding cassette, sub-family E, member 1
CNAG_00755	-	-0.215997	0.226808	-0.952334	0.340928	0.635227	hypothetical protein
CNAG_00756	-	0.143567	0.206857	0.694039	0.487657	0.750354	hypothetical protein
CNAG_00757	DOA4	-0.00489692	0.249782	-0.0196048	0.984359	0.995358	ubiquitin carboxyl-terminal hydrolase 8
CNAG_00758	-	0.394931	0.246705	1.60082	0.109417	0.329197	regulatory protein Ral2
CNAG_00759	-	-0.131048	0.526255	-0.249021	0.803345	0.924316	hypothetical protein, variant
CNAG_00760	-	0.368138	0.19887	1.85115	0.0641484	0.237893	methylenetetrahydrofolate reductase
CNAG_00761	-	-0.0322042	0.148274	-0.217194	0.828057	0.936075	coiled-coil domain-containing protein 12
CNAG_00762	DPH1	0.314785	0.288214	1.09219	0.27475	0.563424	diphthamide biosynthesis protein 1
CNAG_00764	-	0.784147	0.438715	1.78737	0.0738772	0.259861	ATP-dependent RNA helicase DBP4
CNAG_00765	-	-0.772242	0.247434	-3.121	0.00180241	0.0182794	hypothetical protein
CNAG_00766	-	-1.26786	0.52198	-2.42893	0.0151433	0.0890307	hypothetical protein
CNAG_00768	-	-0.0796743	0.234034	-0.340439	0.733526	0.8903	hypothetical protein
CNAG_00769	PBS2	0.143883	0.158941	0.905263	0.365326	0.656401	STE/STE7 protein kinase
CNAG_00770	MSH2	-0.029368	0.155111	-0.189335	0.84983	0.945278	DNA mismatch repair protein Msh2
CNAG_00771	-	0.226931	0.191173	1.18705	0.23521	0.51453	large subunit ribosomal protein L29
CNAG_00772	RAD23	0.180225	0.204827	0.879888	0.37892	0.668795	UV excision repair protein Rad23
CNAG_00773	-	0.167619	0.221007	0.758433	0.448192	0.721175	hypothetical protein
CNAG_00774	-	1.06262	0.411011	2.58537	0.00972735	0.0643734	phosphoglycerate dehydrogenase
CNAG_00775	-	0.686368	0.38057	1.80353	0.0713054	0.255356	U3 small nucleolar RNA-associated protein 15
CNAG_00776	-	-0.662415	0.145743	-4.54508	5.49e-06	0.000161076	immunoreactive mannoprotein MP88
CNAG_00777	-	0.509612	0.234605	2.17221	0.02984	0.143127	CCR4-NOT transcriptional complex subunit CAF120
CNAG_00778	-	0.280101	0.211492	1.3244	0.185369	0.450437	hypothetical protein
CNAG_00779	RPL27	0.0803766	0.169169	0.475125	0.634698	0.841995	large subunit ribosomal protein L27e
CNAG_00780	-	0.255989	0.197208	1.29806	0.194266	0.463585	hypothetical protein, variant
CNAG_00781	-	-0.689334	0.182144	-3.78456	0.000153983	0.00253265	U6 snRNA-associated Sm-like protein LSm3
CNAG_00782	SPS1	-0.136244	0.204411	-0.66652	0.505079	0.76437	STE/STE20/Fray protein kinase
CNAG_00783	-	-0.663514	0.177126	-3.746	0.00017968	0.00285843	hypothetical protein
CNAG_00784	-	-0.863987	0.580461	-1.48845	0.136633	0.376193	hypothetical protein
CNAG_00785	-	0.0315131	0.273911	0.115049	0.908407	0.967018	ATP-dependent RNA helicase eIF4A
CNAG_00786	-	0.413041	0.162811	2.53694	0.0111827	0.0713349	hypothetical protein
CNAG_00787	-	0.455801	0.190227	2.39609	0.0165712	0.0946072	hypothetical protein
CNAG_00788	NDH1	0.640727	0.366558	1.74796	0.0804715	0.275224	NADH dehydrogenase
CNAG_00789	-	0.419255	0.509674	0.822594	0.410739	0.691734	hypothetical protein
CNAG_00790	DPP1	0.346645	0.16884	2.05309	0.0400638	0.175703	PAP2 domain-containing protein
CNAG_00791	HLH1	0.16892	0.407079	0.414957	0.678174	0.861709	hypothetical protein
CNAG_00792	-	0.600564	0.263235	2.28147	0.0225205	0.117797	ATP-binding cassette transporter
CNAG_00793	-	0.07896	0.16096	0.490556	0.623741	0.835427	DNA-directed RNA polymerase I, II, and III subunit RPABC1
CNAG_00794	-	0.378385	0.17088	2.21433	0.0268062	0.133884	hypothetical protein
CNAG_00795	CFL1	0.326984	2.52388	0.129556	0.896918	0.962982	Putative flocculin
CNAG_00796	MDR1	0.55511	0.177123	3.13403	0.00172426	0.0176833	ATP-binding cassette, subfamily B (MDR/TAP), member 1
CNAG_00797	-	-0.337964	0.246885	-1.36891	0.171027	0.430486	acetyl-CoA synthetase
CNAG_00798	-	0.212182	0.375138	0.565612	0.571658	0.805839	hypothetical protein
CNAG_00799	-	0.450864	0.305535	1.47565	0.140037	0.380695	cellulase
CNAG_00801	-	-1.40039	0.356267	-3.93074	8.47e-05	0.0015576	hypothetical protein
CNAG_00802	CBP1	0.271617	0.259631	1.04616	0.295486	0.587422	calcineurin-binding protein
CNAG_00803	-	0.321246	0.133089	2.41378	0.015788	0.0914083	solute carrier family 24 (sodium/potassium/calcium exchanger), member 6
CNAG_00804	-	-0.359691	0.184816	-1.94621	0.0516292	0.207645	Gtr1/RagA G protein Gtr1
CNAG_00805	-	0.163115	0.217524	0.749873	0.453331	0.724973	hypothetical protein
CNAG_00806	-	-0.173245	0.206564	-0.838695	0.40164	0.685555	hypothetical protein
CNAG_00807	-	0.132512	0.328146	0.403819	0.686346	0.865728	hypothetical protein
CNAG_00808	-	-0.478178	0.174969	-2.73293	0.00627729	0.0472384	myosin regulatory light chain cdc4
CNAG_00809	-	0.197144	0.446644	0.44139	0.658931	0.851444	ATP-dependent RNA helicase DED1
CNAG_00810	HAD4	-0.0480405	0.164371	-0.292268	0.770082	0.905643	polynucleotide kinase 3'-phosphatase
CNAG_00812	IRR1	0.715346	0.200273	3.57186	0.000354461	0.00508502	cohesin complex subunit SA-1/2
CNAG_00813	-	2.48078	1.23016	2.01663	0.0437341	0.186099	hypothetical protein
CNAG_00814	-	0.510419	0.334113	1.52768	0.126591	0.359816	hypothetical protein
CNAG_00815	SIT1	0.21175	0.338095	0.626303	0.531116	0.778826	MFS transporter, SIT family, siderophore-iron:H symporter
CNAG_00816	-	-0.478321	0.371928	-1.28606	0.198423	0.469048	microtubule binding protein
CNAG_00817	-	-0.0312223	0.224788	-0.138896	0.889532	0.961499	hypothetical protein
CNAG_00818	-	0.115305	0.397794	0.289862	0.771922	0.906292	hypothetical protein
CNAG_00819	-	-0.227866	0.203127	-1.12179	0.261953	0.550027	small subunit ribosomal protein S30
CNAG_00820	-	-0.0142246	0.229239	-0.0620511	0.950522	0.985057	Prephenate dehydratase
CNAG_00821	-	-0.293607	0.205236	-1.43058	0.152551	0.401704	large subunit ribosomal protein L34e
CNAG_00822	-	0.00777015	0.330901	0.0234818	0.981266	0.995286	ribosome assembly protein SQT1
CNAG_00823	-	-0.03663	0.207075	-0.176893	0.859593	0.949095	cadmium ion transporter
CNAG_00824	-	0.291536	0.221101	1.31856	0.187316	0.453374	ubiquitin-conjugating enzyme E2 2
CNAG_00825	-	-0.0898683	0.19577	-0.45905	0.646199	0.847258	solute carrier family 25 (mitochondrial folate transporter), member 32
CNAG_00826	DAK101	2.14879	0.307387	6.99052	2.74e-12	4.55e-10	dihydroxyacetone kinase
CNAG_00827	-	3.96696	0.484808	8.18255	2.78e-16	8.12e-14	ribose 5-phosphate isomerase
CNAG_00828	SIP401	1.15088	0.266291	4.32189	1.55e-05	0.000371575	pathway-specific nitrogen regulator
CNAG_00829	-	-0.362871	0.157111	-2.30965	0.0209077	0.111845	E3 ubiquitin ligase complex SCF subunit sconC
CNAG_00830	FZC38	0.149424	0.159679	0.93578	0.349386	0.642722	hypothetical protein
CNAG_00831	-	0.686416	0.261291	2.62701	0.00861381	0.0590038	nucleoside-diphosphate-sugar epimerase
CNAG_00832	-	0.108272	0.212525	0.509456	0.610432	0.829601	D-lactate dehydrogenase
CNAG_00833	-	-0.608919	0.419959	-1.44995	0.147072	0.391513	hypothetical protein
CNAG_00835	-	-1.07607	0.455616	-2.36179	0.018187	0.101144	hypothetical protein
CNAG_00836	-	0.00569893	0.158567	0.0359403	0.97133	0.991807	2-hydroxyacid dehydrogenase
CNAG_00837	-	0.0677412	0.235188	0.28803	0.773324	0.906645	hypothetical protein
CNAG_00838	-	0.924523	0.196327	4.70909	2.49e-06	8.22e-05	hypothetical protein
CNAG_00839	-	0.667262	0.171497	3.89081	9.99e-05	0.00178373	mitochondrial protein
CNAG_00840	-	0.592564	0.308748	1.91925	0.0549529	0.216666	hypothetical protein
CNAG_00841	-	0.169962	0.267378	0.635663	0.524996	0.776095	hypothetical protein
CNAG_00843	-	0.982345	0.274052	3.58452	0.0003377	0.00489262	Salicylate hydroxylase
CNAG_00845	-	0.220674	0.328002	0.672782	0.501086	0.760218	hypothetical protein
CNAG_00846	-	0.747866	0.260321	2.87286	0.00406772	0.0341316	hypothetical protein
CNAG_00847	-	0.270777	0.144104	1.87903	0.0602401	0.230059	hypothetical protein
CNAG_00848	-	-0.490117	0.616473	-0.795035	0.426593	0.702206	hypothetical protein
CNAG_00849	-	-1.35344	0.461002	-2.93586	0.00332628	0.0295221	hypothetical protein
CNAG_00851	-	-0.25994	0.302884	-0.858217	0.390773	0.677934	hypothetical protein
CNAG_00852	-	0.39133	0.228716	1.71099	0.0870832	0.288222	hypothetical protein
CNAG_00853	-	0.391014	0.18651	2.09648	0.0360395	0.163087	exosome complex component RRP43
CNAG_00854	-	-0.469256	0.145407	-3.22719	0.00125014	0.0137893	C-8 sterol isomerase
CNAG_00855	-	0.52613	0.218045	2.41295	0.0158241	0.0914868	ligase
CNAG_00858	-	-0.0868731	0.379378	-0.228988	0.818878	0.932831	hypothetical protein
CNAG_00859	-	0.0956388	0.277304	0.344888	0.730179	0.888429	hypothetical protein
CNAG_00860	-	-0.159831	0.356222	-0.448684	0.653659	0.849141	hypothetical protein
CNAG_00861	-	0.163438	0.245765	0.665017	0.50604	0.764664	3-hydroxyacyl-CoA dehydrogenase
CNAG_00862	-	-0.625768	0.167629	-3.73305	0.000189176	0.00297067	hypothetical protein
CNAG_00863	-	0.0142979	0.235658	0.060672	0.95162	0.985636	Flavin-containing monooxygenase
CNAG_00864	ITR2	0.454036	0.287488	1.57932	0.114263	0.338204	myo-inositol transporter, putative
CNAG_00865	-	NA	NA	NA	NA	NA	maltose O-acetyltransferase
CNAG_00866	-	-1.7959	0.534369	-3.36079	0.000777194	0.00965148	transketolase
CNAG_00867	ITR3A	0.603105	0.401923	1.50055	0.133472	0.371139	myo-inositol transporter, putative
CNAG_00868	-	NA	NA	NA	NA	NA	hypothetical protein
CNAG_00869	PDR5	0.415469	0.393255	1.05649	0.290745	0.582258	ATP-binding cassette transporter
CNAG_00870	-	-0.699894	0.561813	-1.24578	0.212846	0.486601	hypothetical protein
CNAG_00871	CLR3	1.0957	0.39148	2.79887	0.00512812	0.0405255	hypothetical protein
CNAG_00872	-	-0.118586	0.155696	-0.761655	0.446266	0.719345	ATP-dependent DNA helicase
CNAG_00873	-	0.307665	0.263666	1.16687	0.243262	0.527099	hypothetical protein
CNAG_00874	-	0.0452144	0.372593	0.121351	0.903413	0.965192	multisite-specific tRNA:(cytosine-C5)- methyltransferase
CNAG_00876	FRE7	0.141897	0.343231	0.413414	0.679303	0.862464	ferric-chelate reductase
CNAG_00877	-	0.254333	0.156901	1.62097	0.105023	0.321948	Adenylate kinase
CNAG_00878	-	-0.497631	0.330893	-1.5039	0.132606	0.369445	hypothetical protein
CNAG_00879	-	0.672938	0.278621	2.41524	0.0157247	0.0913069	Glutamate dehydrogenase
CNAG_00883	ECM2201	0.0750574	0.263597	0.284743	0.775841	0.90823	Putative Zn2-Cys6 zinc-finger transcription factor
CNAG_00884	-	0.170531	0.211661	0.80568	0.420428	0.698036	exocyst complex component protein
CNAG_00885	-	-2.51788	3.9923	-0.630685	0.528247	NA	hypothetical protein
CNAG_00886	-	0.593439	0.332884	1.78272	0.0746316	0.261623	Adenosylhomocysteinase
CNAG_00887	-	2.64045	1.28801	2.05002	0.0403621	0.17627	hypothetical protein
CNAG_00888	CNB1	-0.114177	0.191379	-0.596601	0.550774	0.79296	calcineurin subunit B
CNAG_00889	-	-0.636335	0.436929	-1.45638	0.145288	0.388605	hypothetical protein
CNAG_00890	-	-0.15872	0.262571	-0.604482	0.545523	0.788995	hypothetical protein
CNAG_00891	-	-0.24922	0.214786	-1.16031	0.245921	0.530648	ATP-binding cassette, subfamily F, member 2
CNAG_00892	-	0.200333	0.297008	0.674502	0.499992	0.759627	hypothetical protein
CNAG_00893	-	0.0903761	0.203696	0.443682	0.657272	0.850908	hypothetical protein
CNAG_00894	-	-0.135009	0.15039	-0.897727	0.369331	0.660023	hypothetical protein
CNAG_00895	ZIP1	-1.16574	0.227127	-5.13253	2.86e-07	1.3e-05	solute carrier family 39 (zinc transporter), member 1/2/3
CNAG_00896	FZC34	0.214612	0.250921	0.855298	0.392386	0.679352	transcription factor
CNAG_00897	SKN1	0.762158	0.199211	3.82588	0.000130306	0.00219238	putative glucosidase
CNAG_00898	-	1.03437	0.844202	1.22527	0.220475	0.495778	multidrug efflux pump
CNAG_00899	-	0.603022	0.442654	1.36229	0.173107	0.433778	hypothetical protein
CNAG_00900	-	-0.39276	0.247671	-1.58581	0.112781	0.33581	hypothetical protein
CNAG_00901	-	0.133989	0.265942	0.503827	0.614383	0.830424	hypothetical protein
CNAG_00903	-	0.276176	0.175922	1.56987	0.116444	0.342577	hypothetical protein
CNAG_00904	-	0.0384479	0.287606	0.133683	0.893654	0.962982	aflatoxin efflux pump AFLT
CNAG_00905	-	2.41636	0.212807	11.3547	7.03e-30	1.03e-26	MFS transporter
CNAG_00906	-	0.592836	0.531152	1.11613	0.264366	0.552647	nucleolar pre-ribosomal-associated protein 1
CNAG_00908	-	0.184584	0.470333	0.392453	0.694723	0.871614	hypothetical protein
CNAG_00909	-	-0.54359	0.322793	-1.68402	0.0921782	0.297636	phosphopantothenoylcysteine decarboxylase
CNAG_00911	-	0.797082	0.583448	1.36616	0.17189	0.43188	phytanoyl-CoA dioxygenase
CNAG_00914	KRE6	-0.328129	0.175001	-1.87501	0.0607908	0.230904	glucosidase
CNAG_00915	-	-0.774836	0.319697	-2.42365	0.0153652	0.0901181	hypothetical protein, variant
CNAG_00916	-	-0.203724	0.170523	-1.1947	0.232205	0.510097	transcription factor
CNAG_00917	-	-0.19718	0.188572	-1.04565	0.295722	0.587422	alkylbase DNA N-glycosylase
CNAG_00920	-	0.256197	0.321165	0.797714	0.425037	0.701065	YjeF family protein
CNAG_00921	-	-0.0330358	0.385755	-0.0856392	0.931753	0.977538	glutathione transferase
CNAG_00922	-	-0.00585233	0.196987	-0.0297092	0.976299	0.992998	hypothetical protein
CNAG_00923	-	-0.808502	0.294533	-2.74503	0.00605061	0.046013	membrane protein
CNAG_00924	-	NA	NA	NA	NA	NA	hypothetical protein
CNAG_00925	-	-0.601587	0.299027	-2.01181	0.0442394	0.187594	Identified spore protein 7
CNAG_00926	-	0.0571769	0.130925	0.436716	0.662317	0.853147	alpha-1,3/alpha-1,6-mannosyltransferase
CNAG_00927	-	-0.744745	0.255993	-2.90924	0.00362306	0.0312289	guanyl nucleotide binding protein
CNAG_00928	-	0.85688	0.261133	3.2814	0.00103295	0.0119055	peptidase
CNAG_00929	-	0.226821	0.17631	1.28649	0.198272	0.46901	hypothetical protein
CNAG_00930	-	0.673162	0.423877	1.58811	0.112262	0.33539	Argininosuccinate synthase
CNAG_00931	-	0.804059	0.216886	3.70728	0.000209497	0.00322779	protein transporter
CNAG_00932	-	-0.883444	0.563669	-1.56731	0.117042	0.343783	hypothetical protein
CNAG_00933	-	-0.591484	0.356915	-1.65721	0.0974766	0.306667	hypothetical protein
CNAG_00935	-	0.289253	0.211922	1.36491	0.172283	0.432454	DNA-binding protein
CNAG_00936	-	0.959459	0.322361	2.97635	0.002917	0.0264149	lipid particle protein, variant
CNAG_00937	-	4.60269	0.520344	8.84548	9.11e-19	3.91e-16	hypothetical protein
CNAG_00938	-	0.389631	0.265849	1.46561	0.142755	0.385073	hypothetical protein
CNAG_00939	-	-0.448522	1.92474	-0.23303	0.815738	0.930415	glucan 1,3-beta-glucosidase
CNAG_00940	-	0.18588	0.262073	0.709268	0.478158	0.744196	exosome complex exonuclease DIS3/RRP44
CNAG_00941	-	0.623555	0.301118	2.0708	0.0383779	0.170149	hypothetical protein
CNAG_00960	-	-0.078734	0.172316	-0.456915	0.647732	0.847794	ATP-dependent RNA helicase DHX8/PRP22
CNAG_00961	-	-0.91687	0.521504	-1.75813	0.0787261	0.271032	hypothetical protein
CNAG_00966	-	-0.262414	0.153324	-1.7115	0.0869892	0.28807	aromatic-L-amino-acid decarboxylase
CNAG_00967	-	-0.215311	0.22641	-0.950978	0.341616	0.63567	hypothetical protein
CNAG_00968	-	-0.11611	0.18975	-0.611912	0.540596	0.784668	hypothetical protein
CNAG_00969	-	0.046163	0.217932	0.211823	0.832245	0.938107	hypothetical protein
CNAG_00970	-	0.29176	0.192203	1.51798	0.129019	0.364026	phosphatidate cytidylyltransferase
CNAG_00972	-	-0.193994	0.201867	-0.961	0.336552	0.63194	hypothetical protein
CNAG_00973	-	-0.0997991	0.159506	-0.625678	0.531526	0.778826	hypothetical protein
CNAG_00974	-	-0.892676	0.239338	-3.72978	0.000191651	0.00300307	beta-lactamase
CNAG_00975	-	-0.0349282	0.285577	-0.122307	0.902656	0.965192	hypothetical protein
CNAG_00976	-	1.58736	0.174517	9.09572	9.4e-20	5.28e-17	carbamoyl-phosphate synthase, small subunit
CNAG_00977	-	0.786117	0.179323	4.3838	1.17e-05	0.000295694	VHS domain-containing protein
CNAG_00978	-	-0.566658	0.339737	-1.66793	0.0953293	0.302913	NADH dehydrogenase (ubiquinone) 1 alpha subcomplex 9
CNAG_00979	CTR4	1.5251	0.347453	4.38937	1.14e-05	0.000289226	Copper uptake transporter
CNAG_00980	-	0.471861	0.363627	1.29765	0.194408	0.463759	hypothetical protein
CNAG_00982	-	-0.294773	0.14063	-2.09609	0.0360744	0.163087	hypothetical protein
CNAG_00983	-	-0.451639	0.208407	-2.1671	0.0302272	0.144355	hypothetical protein
CNAG_00984	-	-2.0621	0.580756	-3.55072	0.000384174	0.00539469	glucose and ribitol dehydrogenase
CNAG_00985	-	0.0783087	0.26283	0.297944	0.765746	0.90433	hypothetical protein
CNAG_00986	UBA4	-0.0156077	0.148668	-0.104983	0.916389	0.969498	adenylyltransferase and sulfurtransferase
CNAG_00987	-	0.36274	0.179191	2.02432	0.0429371	0.184103	prefoldin subunit
CNAG_00988	-	0.130117	0.297595	0.43723	0.661944	0.853147	importin subunit beta-1
CNAG_00989	UCH2	0.111127	0.148979	0.745922	0.455714	0.726715	ubiquitin carboxyl-terminal hydrolase L5
CNAG_00990	-	-0.0715189	0.153771	-0.465099	0.64186	0.845003	F-type H -transporting ATPase subunit H
CNAG_00992	-	1.50527	0.329617	4.56671	4.95e-06	0.000148264	homocitrate synthase, mitochondrial
CNAG_00993	-	0.134078	0.21471	0.624459	0.532326	0.778826	ubiquinone biosynthesis monooxygenase Coq7
CNAG_00994	-	-0.556671	0.155902	-3.57065	0.000356096	0.00509846	protein mago nashi
CNAG_00995	-	-0.843633	0.570986	-1.4775	0.139541	0.37949	hypothetical protein
CNAG_00996	PMT4	0.204785	0.213138	0.96081	0.336648	0.63194	dolichyl-phosphate-mannose-protein mannosyltransferase
CNAG_00997	-	-0.133229	0.164361	-0.810588	0.417602	0.696671	hypothetical protein
CNAG_00998	-	0.189363	0.219101	0.864274	0.387438	0.674873	hypothetical protein, variant
CNAG_00999	-	-0.144333	0.244832	-0.589516	0.555515	0.796147	hypothetical protein
CNAG_01000	-	0.223054	0.33081	0.674266	0.500142	0.759627	nuclear pore complex protein Nup155
CNAG_01001	-	-0.280309	0.502283	-0.558071	0.576796	0.808245	hypothetical protein
CNAG_01002	-	0.523986	0.39666	1.32099	0.186503	0.452441	hypothetical protein
CNAG_01003	NCP1	-0.353415	0.204767	-1.72594	0.0843587	0.282433	NADPH-ferrihemoprotein reductase
CNAG_01004	-	0.177722	0.395804	0.449015	0.653421	0.849072	hypothetical protein
CNAG_01005	-	-0.772056	0.155062	-4.979	6.39e-07	2.62e-05	glutaredoxin
CNAG_01007	-	-0.379487	0.195573	-1.94038	0.0523335	0.209736	C2 domain-containing protein
CNAG_01009	-	0.096114	0.197137	0.487551	0.625868	0.836227	hypothetical protein, variant
CNAG_01010	-	-0.381196	0.275256	-1.38488	0.16609	0.422575	hypothetical protein
CNAG_01011	-	-0.0485648	0.256578	-0.189278	0.849875	0.945278	hypothetical protein
CNAG_01012	-	0.400551	0.181469	2.20728	0.0272948	0.135767	hypothetical protein
CNAG_01013	-	0.351276	0.445539	0.788429	0.430446	0.704617	chromatin binding protein
CNAG_01014	ZFC4	-0.71949	0.378983	-1.89847	0.0576336	0.223971	hypothetical protein
CNAG_01015	-	0.27047	0.143542	1.88426	0.0595296	0.227942	cytoplasmic protein
CNAG_01016	-	0.28732	0.170871	1.6815	0.0926657	0.29795	vacuolar membrane protein
CNAG_01017	-	0.472167	0.211399	2.23353	0.0255138	0.128839	E3 ubiquitin-protein ligase SHPRH
CNAG_01018	-	0.0193687	0.289744	0.0668477	0.946703	0.983052	histone-lysine N-methyltransferase Su(var)3-9
CNAG_01020	-	-0.880574	0.196732	-4.476	7.61e-06	0.000206453	hypothetical protein
CNAG_01021	-	0.449243	0.325689	1.37936	0.167783	0.425253	ATP phosphoribosyltransferase
CNAG_01022	-	-0.435584	0.25271	-1.72365	0.0847702	0.283421	hypothetical protein
CNAG_01023	-	-0.1217	0.267892	-0.454288	0.649622	0.848245	cohesin complex subunit SCC1
CNAG_01024	-	0.130971	0.199492	0.656523	0.511488	0.766602	translocation protein SEC72
CNAG_01025	-	-0.230773	0.146923	-1.57071	0.11625	0.34242	hypothetical protein
CNAG_01026	-	0.658302	0.304415	2.16251	0.0305786	0.145588	gamma-glutamyltransferase
CNAG_01027	-	0.659756	0.217815	3.02897	0.00245387	0.0233006	succinate-semialdehyde dehydrogenase (NADP)
CNAG_01028	-	-0.668159	0.266608	-2.50615	0.0122053	0.076304	hypothetical protein
CNAG_01029	-	-0.975402	0.235306	-4.14524	3.39e-05	0.000734682	impact family protein, variant
CNAG_01030	-	-0.434993	0.320132	-1.35879	0.174213	0.436352	hypothetical protein
CNAG_01031	-	-1.15141	0.57616	-1.99842	0.0456712	0.191772	hypothetical protein
CNAG_01032	-	-0.323847	0.216343	-1.49691	0.134415	0.372582	hypothetical protein
CNAG_01033	-	0.464188	0.21349	2.17428	0.0296841	0.142949	exosome complex component CSL4
CNAG_01034	-	0.0308996	0.383135	0.0806494	0.935721	0.978164	hypothetical protein
CNAG_01035	-	0.0635579	0.179151	0.354773	0.72276	0.884274	20S proteasome subunit alpha 4
CNAG_01036	-	-0.0935966	0.267136	-0.35037	0.726061	0.88583	geranylgeranyl transferase type-2 subunit beta
CNAG_01037	-	0.0350146	0.214629	0.16314	0.870408	0.952882	DNA mismatch repair protein MLH3
CNAG_01038	-	-0.217582	0.200446	-1.08549	0.277706	0.565636	hypothetical protein
CNAG_01039	-	0.288372	0.168906	1.70729	0.0877677	0.289206	superkiller protein 3
CNAG_01040	-	-1.24145	0.350698	-3.53993	0.00040023	0.00555604	carboxypeptidase D
CNAG_01041	-	-0.958717	0.240778	-3.98174	6.84e-05	0.00131461	hypothetical protein
CNAG_01042	-	-0.512656	0.294508	-1.74072	0.0817329	0.277459	hypothetical protein
CNAG_01043	-	-0.512028	0.342572	-1.49466	0.135004	0.37355	hypothetical protein
CNAG_01044	-	-0.188366	0.418436	-0.450166	0.652591	0.849072	dihydroceramidase
CNAG_01045	-	0.113349	0.210414	0.538693	0.590098	0.817255	hypothetical protein
CNAG_01046	-	-0.88096	0.221782	-3.97219	7.12e-05	0.00135421	N,N-dimethylglycine oxidase
CNAG_01047	-	-4.44717	0.581498	-7.64779	2.04e-14	4.67e-12	hypothetical protein
CNAG_01048	-	-0.325663	0.358976	-0.907201	0.364301	0.655687	hypothetical protein
CNAG_01049	-	0.0171293	0.292555	0.0585509	0.95331	0.986127	H/ACA ribonucleoprotein complex subunit 3
CNAG_01050	-	0.141759	0.134155	1.05668	0.290659	0.582258	hypothetical protein
CNAG_01052	-	-1.37159	0.553552	-2.4778	0.0132194	0.0810478	hypothetical protein
CNAG_01053	-	0.388234	0.341157	1.13799	0.255124	0.540915	nuclear pore complex protein Nup160
CNAG_01054	SSU72	0.137336	0.22713	0.604659	0.545405	0.788995	RNA polymerase II subunit A domain phosphatase ssu72
CNAG_01055	-	0.628409	0.159555	3.93851	8.2e-05	0.00151419	phospholipid transporter
CNAG_01057	-	-0.27719	0.18758	-1.47772	0.139484	0.379475	COP9 signalosome complex subunit 2
CNAG_01058	-	-0.0866362	0.152178	-0.569309	0.569147	0.804318	nitric oxide synthase-interacting protein
CNAG_01059	-	-1.54556	0.292473	-5.28446	1.26e-07	6.31e-06	vacuolar membrane protein
CNAG_01060	-	-0.35287	0.177572	-1.98719	0.0469012	0.195364	hypothetical protein, variant
CNAG_01061	FRK102	-0.652042	0.496389	-1.31357	0.188991	0.45575	serine/threonine protein kinase
CNAG_01062	PSK201	0.219829	0.279765	0.785765	0.432005	0.70576	CAMK/CAMKL/PASK protein kinase
CNAG_01063	-	0.0965054	0.178489	0.540679	0.588729	0.816684	WD-repeat protein mip1
CNAG_01064	-	-0.375998	0.395439	-0.950836	0.341688	0.63567	hypothetical protein
CNAG_01065	-	0.100147	0.225006	0.445088	0.656256	0.850396	hypothetical protein, variant
CNAG_01070	-	0.371187	0.475404	0.780781	0.434931	0.708741	class II aldolase/adducin family protein
CNAG_01071	-	-0.174461	0.147751	-1.18078	0.23769	0.51772	hypothetical protein
CNAG_01072	-	1.42589	0.183292	7.77935	7.29e-15	1.9e-12	Amidase
CNAG_01073	-	0.361819	0.17749	2.03853	0.0414973	0.180235	hypothetical protein
CNAG_01074	-	0.149705	0.458651	0.326402	0.74412	0.894043	neutral amino acid transporter
CNAG_01075	-	1.68443	0.355869	4.7333	2.21e-06	7.54e-05	methylmalonate-semialdehyde dehydrogenase (acylating)
CNAG_01076	-	0.990611	0.28607	3.46283	0.000534533	0.00709665	4-aminobutyrate aminotransferase
CNAG_01077	-	0.367388	0.243031	1.51169	0.130613	0.366257	hypothetical protein
CNAG_01078	-	0.277129	0.24969	1.10989	0.267045	0.555071	aldehyde dehydrogenase (NAD)
CNAG_01079	-	1.59041	0.252133	6.30783	2.83e-10	3.13e-08	2,4-dihydroxyhept-2-ene-1,7-dioic acid aldolase
CNAG_01080	-	0.918393	0.242806	3.78242	0.000155312	0.00254851	Glycolate oxidase
CNAG_01081	-	-0.288173	0.337322	-0.854295	0.392941	0.679381	hypothetical protein
CNAG_01082	-	-0.377527	0.161702	-2.33471	0.0195587	0.1069	hypothetical protein
CNAG_01083	-	-0.316748	0.227816	-1.39037	0.164417	0.41936	26S proteasome regulatory subunit N5
CNAG_01085	-	0.354756	0.179063	1.98118	0.0475709	0.197141	hypothetical protein
CNAG_01086	-	-0.149493	0.290975	-0.513765	0.607416	0.828017	hypothetical protein
CNAG_01087	-	0.203946	0.25927	0.786615	0.431507	0.705523	hypothetical protein
CNAG_01088	-	-0.138104	0.219756	-0.628441	0.529715	0.778422	hypothetical protein
CNAG_01089	-	-0.485426	0.152678	-3.1794	0.00147579	0.0156859	hypothetical protein
CNAG_01091	-	-0.0575703	0.14769	-0.389806	0.69668	0.872406	U5 small nuclear ribonucleoprotein component
CNAG_01092	-	-0.21102	0.157717	-1.33797	0.180906	0.444622	hypothetical protein
CNAG_01094	-	0.191763	0.201653	0.950955	0.341627	0.63567	pre-mRNA-splicing factor CWC25
CNAG_01095	-	-0.497967	0.310322	-1.60468	0.108564	0.327712	BEM46 family protein
CNAG_01096	-	0.646086	0.179125	3.60691	0.000309868	0.00458055	hypothetical protein
CNAG_01098	-	-0.637212	0.190692	-3.34158	0.00083303	0.0101549	pre-rRNA-processing protein ipi1
CNAG_01099	-	0.153926	0.168635	0.912777	0.36136	0.653441	cleavage and polyadenylation specificity factor subunit 2
CNAG_01100	-	0.117672	0.209462	0.561781	0.574265	0.806561	hypothetical protein
CNAG_01102	-	-0.990333	0.568758	-1.74122	0.0816449	0.277289	oxidoreductase
CNAG_01103	PRP11	-0.0239394	0.184625	-0.129665	0.896831	0.962982	splicing factor 3a subunit 2
CNAG_01104	-	0.291695	0.270339	1.079	0.280589	0.568997	ribosomal RNA-processing protein 8
CNAG_01106	VPH1	-0.0292106	0.145013	-0.201435	0.840359	0.941769	V-type H -transporting ATPase subunit I
CNAG_01107	-	0.324425	0.18947	1.71228	0.0868454	0.287855	phosphatidylinositol glycan, class A
CNAG_01108	DAL2	0.974564	0.212927	4.577	4.72e-06	0.00014292	Allantoicase
CNAG_01109	-	-0.00260395	0.23026	-0.0113088	0.990977	0.996842	hypothetical protein
CNAG_01110	-	-0.0616561	0.241111	-0.255717	0.79817	0.921169	co-chaperone
CNAG_01111	-	0.20755	0.174209	1.19138	0.233503	0.512332	translation initiation factor 3 subunit K
CNAG_01112	-	-0.681962	0.338149	-2.01675	0.0437219	0.186099	xenobiotic reductase
CNAG_01113	-	0.410796	0.221775	1.85231	0.0639811	0.237635	hypothetical protein
CNAG_01114	-	0.407979	0.176135	2.31628	0.0205428	0.110622	hypothetical protein
CNAG_01115	-	0.788568	0.204913	3.84831	0.000118935	0.00203975	hypothetical protein
CNAG_01116	-	-0.117163	0.265172	-0.441835	0.658608	0.851329	beta-ketoacyl reductase
CNAG_01117	EF3	0.311886	0.381798	0.816888	0.413993	0.693661	elongation factor 3
CNAG_01118	-	-1.25618	0.405138	-3.10062	0.00193116	0.0192905	AAT family amino acid transporter
CNAG_01120	-	-0.897968	0.159498	-5.62994	1.8e-08	1.18e-06	pyruvate dehydrogenase complex dihydrolipoamide acetyltransferase
CNAG_01121	-	-0.844647	0.580284	-1.45558	0.14551	0.389057	hypothetical protein
CNAG_01123	-	-0.012537	0.452205	-0.0277241	0.977882	0.993944	DRAP deaminase
CNAG_01124	-	-0.123968	0.333848	-0.371332	0.71039	0.878454	hypothetical protein
CNAG_01125	-	-0.127528	0.204365	-0.624023	0.532613	0.778918	hypothetical protein
CNAG_01126	-	0.349252	0.209492	1.66714	0.0954874	0.303072	guanine nucleotide exchange protein for ADP- robosylation factor
CNAG_01127	-	-0.247515	0.169161	-1.46319	0.143415	0.386142	hypothetical protein
CNAG_01128	-	-0.632376	0.279787	-2.26021	0.0238085	0.122671	Hydroxyacylglutathione hydrolase
CNAG_01130	-	0.0453341	0.294015	0.15419	0.87746	0.956301	hypothetical protein, variant
CNAG_01131	-	0.803344	0.260129	3.08825	0.00201338	0.0199481	hypothetical protein
CNAG_01132	-	0.299792	0.240767	1.24516	0.213075	0.486666	nucleolar protein 6
CNAG_01133	-	0.335879	0.174266	1.92739	0.0539308	0.214139	mitochondrial protein
CNAG_01134	-	0.0941354	0.150806	0.624213	0.532487	0.778891	hypothetical protein
CNAG_01135	-	0.107486	0.254618	0.422147	0.672918	0.858492	Delta(3,5)-Delta(2,4)-dienoyl-CoA isomerase
CNAG_01137	-	0.273322	0.22105	1.23647	0.216284	0.491077	aconitate hydratase, mitochondrial
CNAG_01138	CCP1	-0.105045	0.26039	-0.403414	0.686644	0.865884	cytochrome c peroxidase, mitochondrial
CNAG_01140	-	0.478567	0.480336	0.996317	0.319096	0.6143	ATP-dependent RNA helicase DRS1
CNAG_01142	-	-0.189299	0.158766	-1.19231	0.233138	0.511915	endoplasmic reticulum protein
CNAG_01143	-	-0.0147046	0.203469	-0.0722696	0.942387	0.981502	hypothetical protein
CNAG_01144	RPA70	-0.163833	0.168776	-0.970712	0.331692	0.626622	replication factor A1
CNAG_01145	-	-0.434572	0.183119	-2.37316	0.0176364	0.0987587	hypothetical protein
CNAG_01146	-	0.00974044	0.422548	0.0230517	0.981609	0.995358	U3 small nucleolar RNA-associated protein 22
CNAG_01147	-	-0.349223	0.299908	-1.16443	0.244249	0.5283	arp2/3 complex 20 kDa subunit
CNAG_01148	FPR3	0.00874782	0.278443	0.0314169	0.974937	0.992628	FK506-binding protein 4
CNAG_01149	-	0.0896274	0.188386	0.475766	0.634241	0.841806	hypothetical protein
CNAG_01150	-	0.173298	0.203747	0.850552	0.395018	0.681574	omega-6 fatty acid desaturase (delta-12 desaturase)
CNAG_01151	UBC5	-1.02452	0.176666	-5.79915	6.67e-09	5.07e-07	ubiquitin-conjugating enzyme E2 D/E
CNAG_01152	-	0.325443	0.203122	1.60221	0.10911	0.328616	small subunit ribosomal protein S6e
CNAG_01153	-	-0.416909	0.255941	-1.62892	0.103329	0.318112	small subunit ribosomal protein S13e
CNAG_01154	-	0.127148	0.205356	0.61916	0.535811	0.78156	hypothetical protein
CNAG_01155	GUT1	-0.541307	0.32876	-1.64651	0.0996591	0.310737	glycerol kinase
CNAG_01156	-	0.206045	0.210334	0.979611	0.327278	0.622702	capsular related protein
CNAG_01157	-	0.189702	0.151649	1.25093	0.21096	0.485299	hypothetical protein
CNAG_01158	-	0.145998	0.175645	0.831211	0.405854	0.687279	branchpoint-bridging protein
CNAG_01159	-	0.0261683	0.178074	0.146952	0.88317	0.958849	pre-mRNA-splicing factor slu7
CNAG_01161	-	0.25007	0.1669	1.49832	0.134051	0.371957	hypothetical protein
CNAG_01162	MAK3201	-0.123126	0.162021	-0.759937	0.447292	0.720213	hypothetical protein
CNAG_01163	RAD54	0.243724	0.135719	1.7958	0.0725267	0.257035	DNA repair and recombination protein RAD54-like protein
CNAG_01164	-	-0.235224	0.233298	-1.00826	0.31333	0.606397	glutamine-fructose-6-phosphate transaminase (isomerizing)
CNAG_01165	LCB5	-0.261901	0.168352	-1.55568	0.119784	0.349287	D-erythro-sphingosine kinase
CNAG_01166	URE4	-0.877759	0.17086	-5.13729	2.79e-07	1.27e-05	urease accessory protein
CNAG_01167	URE2	-0.151879	0.18112	-0.838555	0.401719	0.685555	chromosome associated protein
CNAG_01168	-	-0.0996434	0.3224	-0.309068	0.75727	0.900722	H/ACA ribonucleoprotein complex subunit 4
CNAG_01169	-	-0.242939	0.165261	-1.47004	0.141552	0.382673	Aspartyl aminopeptidase
CNAG_01170	-	-0.0575477	0.164324	-0.350209	0.726182	0.88583	small subunit ribosomal protein S17
CNAG_01171	-	0.719435	0.39561	1.81855	0.0689804	0.250346	hypothetical protein
CNAG_01172	PBX1	-0.258152	0.20418	-1.26433	0.206111	0.479294	parallel beta-helix repeat protein
CNAG_01174	-	0.354549	0.221812	1.59842	0.109949	0.329984	hypothetical protein
CNAG_01175	-	0.207504	0.138421	1.49907	0.133854	0.371778	hypothetical protein
CNAG_01178	-	0.241753	0.174731	1.38358	0.166489	0.42292	nuclear envelope-endoplasmic reticulum network protein
CNAG_01179	-	0.0349126	0.391684	0.0891347	0.928975	0.976389	DNA-directed RNA polymerase I and III subunit RPAC1
CNAG_01180	-	-0.111951	0.218852	-0.511538	0.608975	0.828996	hypothetical protein
CNAG_01181	-	0.0220564	0.175043	0.126006	0.899728	0.963936	small subunit ribosomal protein S27Ae
CNAG_01182	-	-0.0170136	0.234547	-0.0725381	0.942174	0.98142	cytoplasmic protein
CNAG_01183	LSB1	0.152486	0.153308	0.994636	0.319913	0.615063	hypothetical protein
CNAG_01184	-	-0.98632	0.302055	-3.26537	0.00109322	0.0124341	hypothetical protein
CNAG_01185	-	0.0291889	0.282466	0.103336	0.917696	0.970459	Hsp70-like protein
CNAG_01186	-	-0.447763	0.151927	-2.94723	0.00320632	0.0285868	hypothetical protein
CNAG_01187	-	0.316458	0.409149	0.773453	0.439254	0.711972	ribosome production factor 2
CNAG_01188	-	0.557575	0.192847	2.89128	0.00383674	0.0326525	peroxin-19
CNAG_01189	-	0.535109	0.549316	0.974137	0.329989	0.624936	DNA-directed RNA polymerase I subunit RPA1
CNAG_01190	-	-0.122962	0.152698	-0.805261	0.420669	0.698119	vesicle transporter SEC22
CNAG_01191	-	-0.515786	0.237466	-2.17204	0.0298523	0.143127	long-chain fatty acid transporter
CNAG_01193	-	-0.50835	0.271726	-1.87082	0.0613703	0.232551	hypothetical protein
CNAG_01195	-	0.463376	0.245877	1.88458	0.0594863	0.227895	cation-transporting ATPase 13A3/4/5
CNAG_01196	-	-0.455932	0.210318	-2.16783	0.0301719	0.144185	tyrosyl-DNA phosphodiesterase 1
CNAG_01197	-	0.21131	0.232251	0.909836	0.362909	0.654291	ran GTPase-activating protein 1
CNAG_01198	-	-0.139889	0.160943	-0.869178	0.38475	0.672798	small nuclear ribonucleoprotein F
CNAG_01199	-	0.311549	0.243593	1.27897	0.200907	0.472186	nuclear pore complex protein Nup62
CNAG_01200	-	0.527906	0.213103	2.47723	0.0132405	0.0811092	pre-mRNA-splicing factor 38A
CNAG_01201	-	0.249957	0.25609	0.976052	0.329039	0.624225	hypothetical protein
CNAG_01202	-	0.624016	0.2155	2.89566	0.00378358	0.0322754	hypothetical protein
CNAG_01203	YVH1	0.307334	0.198629	1.54728	0.121796	0.351705	dual specificity phosphatase 12
CNAG_01204	-	0.2255	0.209092	1.07847	0.280823	0.568997	ATP synthase F1, delta subunit
CNAG_01208	CCH1	0.454046	0.300719	1.50987	0.131078	0.367279	calcium-channel protein CCH1
CNAG_01209	FAB1	0.46333	0.299262	1.54824	0.121564	0.351473	1-phosphatidylinositol-3-phosphate 5-kinase
CNAG_01210	-	-0.554902	1.39799	-0.396929	0.691419	0.869279	hypothetical protein
CNAG_01212	-	0.126538	0.257286	0.49182	0.622846	0.835113	hypothetical protein
CNAG_01213	-	-0.182368	0.154014	-1.1841	0.236372	0.515837	hypothetical protein
CNAG_01214	-	0.0274817	0.23878	0.115092	0.908372	0.967018	alpha-1,6-mannosyltransferase
CNAG_01215	-	0.0922932	0.17459	0.528629	0.597063	0.82275	hypothetical protein
CNAG_01216	-	-0.180591	0.188683	-0.957117	0.338508	0.633109	6-phosphogluconolactonase
CNAG_01217	-	-0.293137	0.133183	-2.201	0.027736	0.136641	protein MPE1
CNAG_01220	-	-0.284616	0.187819	-1.51537	0.129678	0.364898	mitochondrial FAD-linked sulfhydryl oxidase ERV1
CNAG_01221	-	0.0126501	0.214497	0.0589758	0.952971	0.986127	di-trans,poly-cis-decaprenylcistransferase
CNAG_01222	-	-0.410224	0.163076	-2.51554	0.0118849	0.0745563	hypothetical protein
CNAG_01223	-	-1.27168	0.223416	-5.69199	1.26e-08	8.82e-07	hypothetical protein
CNAG_01224	-	-0.110899	0.156077	-0.71054	0.477369	0.743706	large subunit ribosomal protein L18-A
CNAG_01229	-	0.901278	0.172427	5.22702	1.72e-07	8.44e-06	L-mandelate dehydrogenase
CNAG_01230	MP98	-0.249717	0.175755	-1.42082	0.155368	0.406047	chitin deacetylase 2
CNAG_01231	-	-0.471816	0.279778	-1.68639	0.0917204	0.29674	agmatinase
CNAG_01232	PMC1	0.978877	0.218659	4.47673	7.58e-06	0.000206453	calcium-translocating P-type ATPase, PMCA-type
CNAG_01233	-	0.119305	0.237147	0.503083	0.614906	0.83051	hypothetical protein
CNAG_01234	-	-0.243758	0.279496	-0.872134	0.383135	0.671706	spore wall assembly-associated protein
CNAG_01235	-	0.0245701	0.154671	0.158854	0.873784	0.954174	DNA-directed RNA polymerase II subunit RPB2
CNAG_01236	-	0.644693	0.348048	1.85231	0.0639813	0.237635	rRNA-processing protein EBP2
CNAG_01237	-	0.0898255	0.293503	0.306046	0.75957	0.901312	hypothetical protein
CNAG_01239	CDA3	-0.120134	0.219321	-0.547754	0.583861	0.813461	Chitin deacetylase
CNAG_01240	-	-0.160084	0.359541	-0.445246	0.656142	0.850396	hypothetical protein
CNAG_01241	-	-0.103091	0.217179	-0.474682	0.635013	0.841995	enzyme regulator
CNAG_01242	HAPX	0.288816	0.26048	1.10878	0.267523	0.555432	CCAAT-binding transcription factor HapX
CNAG_01243	SET101	0.0989692	0.241619	0.409608	0.682094	0.863705	histone-lysine N-methyltransferase, H3 lysine-4 specific
CNAG_01244	-	0.355664	0.773099	0.46005	0.645481	0.847106	hypothetical protein
CNAG_01245	-	-0.0739262	0.149638	-0.494034	0.621282	0.833915	hypothetical protein
CNAG_01246	-	0.367348	0.197676	1.85833	0.0631217	0.236405	hypothetical protein
CNAG_01247	-	-0.219355	0.290433	-0.755269	0.450087	0.722461	hypothetical protein
CNAG_01249	-	0.206074	0.146599	1.4057	0.159813	0.413001	hypothetical protein
CNAG_01250	-	0.271886	0.241478	1.12592	0.260198	0.547225	tRNA ligase
CNAG_01252	-	0.73975	0.177622	4.16476	3.12e-05	0.000681418	thiosulfate/3-mercaptopyruvate sulfurtransferase
CNAG_01253	-	0.191349	0.150738	1.26942	0.204291	0.477076	mitochondrial import inner membrane translocase subunit TIM10
CNAG_01254	OCA101	0.375301	0.183836	2.04149	0.0412017	0.179306	protein-tyrosine-phosphatase
CNAG_01255	-	0.183947	0.20343	0.90423	0.365873	0.65706	hypothetical protein
CNAG_01256	-	-0.046112	0.236744	-0.194776	0.845568	0.943656	hypothetical protein
CNAG_01257	-	0.45706	0.438189	1.04307	0.296917	0.588835	aldo-keto reductase
CNAG_01258	-	-0.0497959	0.271171	-0.183633	0.854301	0.947033	hypothetical protein
CNAG_01261	-	-0.173696	0.306307	-0.567065	0.57067	0.804912	myosin I binding protein
CNAG_01262	GPB1	-0.299473	0.203479	-1.47177	0.141084	0.381978	guanine nucleotide-binding protein subunit beta
CNAG_01263	-	-0.687806	0.253186	-2.7166	0.00659563	0.0489942	vacuolar transporter chaperone 4
CNAG_01264	-	0.18171	0.199795	0.909484	0.363095	0.654291	homoisocitrate dehydrogenase
CNAG_01266	-	0.282858	0.147045	1.92362	0.0544025	0.215211	ATP-dependent protease La
CNAG_01267	-	1.46432	0.210453	6.95796	3.45e-12	5.55e-10	hypothetical protein
CNAG_01268	-	0.92513	0.654275	1.41398	0.157369	0.409087	hypothetical protein, variant
CNAG_01270	-	-0.465699	0.200778	-2.31947	0.0203694	0.109932	hypothetical protein
CNAG_01271	-	0.00403179	0.177449	0.0227209	0.981873	0.995358	pre-mRNA-splicing factor isy1
CNAG_01272	-	0.484764	0.19607	2.47241	0.0134206	0.0818692	hypothetical protein
CNAG_01273	-	-0.231522	0.234781	-0.98612	0.324074	0.619312	cellular nucleic acid-binding protein
CNAG_01274	-	-0.0172054	0.143636	-0.119785	0.904653	0.965192	coatomer subunit gamma
CNAG_01275	-	-0.611349	0.169832	-3.59973	0.000318552	0.00466145	hypothetical protein
CNAG_01276	-	0.0131543	0.133525	0.098516	0.921523	0.972674	hypothetical protein
CNAG_01277	-	0.841867	0.338065	2.49025	0.0127652	0.0789259	hypothetical protein
CNAG_01278	APT2	0.553046	0.207007	2.67163	0.0075483	0.0541431	Aminophospholipid translocase, putative
CNAG_01281	-	-0.35785	0.222896	-1.60545	0.108394	0.32747	hypothetical protein
CNAG_01282	-	-0.245446	0.144045	-1.70395	0.0883905	0.289918	hypothetical protein
CNAG_01283	-	0.245257	0.210217	1.16668	0.243338	0.527099	beta-1,2-xylosyltransferase
CNAG_01284	-	0.227394	0.167988	1.35363	0.175853	0.437778	ATPase
CNAG_01285	-	-0.342855	0.209054	-1.64003	0.100999	0.313562	AUR protein kinase
CNAG_01286	-	-0.185101	0.258825	-0.71516	0.47451	0.742081	hypothetical protein
CNAG_01287	-	-0.350891	0.141311	-2.48311	0.0130242	0.0802557	NADH-ubiquinone oxidoreductase 51 kDa subunit, mitochondrial
CNAG_01288	-	0.228769	0.200898	1.13873	0.254815	0.540533	solute carrier family 25, member 33/36
CNAG_01289	-	0.532138	0.287023	1.85399	0.0637403	0.237337	hypothetical protein
CNAG_01290	-	0.0587027	0.181363	0.323676	0.746183	0.895062	hypothetical protein
CNAG_01291	-	-0.0228494	0.166434	-0.137288	0.890803	0.96154	hypothetical protein
CNAG_01292	-	0.1017	0.184659	0.550747	0.581807	0.81215	pol II transcription elongation factor
CNAG_01293	-	-0.136653	0.297631	-0.459136	0.646137	0.847258	hypothetical protein
CNAG_01294	IPK1	0.00105864	0.189452	0.00558789	0.995542	0.998413	inositol-pentakisphosphate 2-kinase
CNAG_01295	-	-0.870778	0.191175	-4.55487	5.24e-06	0.000156224	acyl carrier protein
CNAG_01296	-	0.206127	0.331416	0.62196	0.533968	0.780142	RNA polymerase I-specific transcription initiation factor RRN3
CNAG_01297	-	-0.0672929	0.149553	-0.44996	0.65274	0.849072	hypothetical protein
CNAG_01298	-	0.273139	0.20316	1.34446	0.178801	0.441979	lysophospholipase NTE1
CNAG_01299	-	0.00263658	0.770816	0.0034205	0.997271	0.999306	hypothetical protein
CNAG_01300	-	-0.764694	0.158238	-4.83257	1.35e-06	4.95e-05	small subunit ribosomal protein S21e
CNAG_01301	-	0.104503	0.268677	0.388952	0.697312	0.872625	hypothetical protein
CNAG_01302	-	-0.0241879	0.203644	-0.118776	0.905453	0.9652	hypothetical protein
CNAG_01303	-	0.231917	0.189167	1.22599	0.220204	0.495514	hypothetical protein
CNAG_01304	-	0.13827	0.264383	0.522991	0.600981	0.826356	polynucleotide 5'-hydroxyl-kinase GRC3
CNAG_01306	-	0.677807	0.198025	3.42284	0.000619699	0.00805168	chromodomain-helicase-DNA-binding protein 3
CNAG_01307	-	-0.471882	0.349541	-1.35001	0.177013	0.439601	endoplasmic reticulum protein
CNAG_01308	-	0.458776	0.163334	2.80883	0.00497226	0.0395075	protein NRD1
CNAG_01309	-	-0.440298	0.142591	-3.08785	0.00201612	0.0199481	arf/Sar family protein
CNAG_01310	-	0.0115116	0.276796	0.0415889	0.966826	0.990792	Nucleolar protein
CNAG_01313	-	0.622984	0.303105	2.05534	0.0398461	0.174989	hypothetical protein
CNAG_01314	PPP1	0.350745	0.222644	1.57536	0.115173	0.340297	vacuolar protein
CNAG_01315	-	0.174186	0.156708	1.11154	0.266337	0.554365	protein transporter
CNAG_01316	RPA32	0.110587	0.146775	0.753449	0.45118	0.723116	replication factor A2
CNAG_01317	-	0.0274659	0.165883	0.165574	0.868492	0.952023	hypothetical protein
CNAG_01319	-	0.077553	0.162444	0.477415	0.633067	0.8414	Microtubule effector PAC2, putative
CNAG_01320	-	-0.371959	0.166298	-2.2367	0.0253058	0.127966	large subunit ribosomal protein L17
CNAG_01321	-	-0.374626	0.131995	-2.83817	0.00453728	0.0368015	acyl carrier protein
CNAG_01322	-	0.320055	0.169716	1.88583	0.0593185	0.227611	hypothetical protein
CNAG_01323	-	-0.665834	0.142019	-4.68833	2.75e-06	8.9e-05	ubiquinol-cytochrome c reductase subunit 7
CNAG_01324	-	0.278371	0.245224	1.13517	0.256303	0.541999	hypothetical protein
CNAG_01325	-	0.0870944	0.187036	0.465657	0.641461	0.845003	DASH complex subunit SPC19
CNAG_01330	-	0.0300017	0.151116	0.198535	0.842627	0.941969	hypothetical protein
CNAG_01331	-	0.4524	0.190584	2.37375	0.0176083	0.0986766	hypothetical protein
CNAG_01332	-	0.186339	0.209251	0.890505	0.373195	0.663683	small subunit ribosomal protein S24e
CNAG_01333	ALK1	-0.0581674	0.26682	-0.218002	0.827428	0.936075	HASPIN protein kinase
CNAG_01334	-	0.0868028	0.354287	0.245007	0.806451	0.925341	hypothetical protein, variant
CNAG_01335	-	0.440787	0.221348	1.99138	0.0464391	0.194214	hypothetical protein
CNAG_01336	-	-0.825029	0.28895	-2.85527	0.00430009	0.0355394	hypothetical protein, variant
CNAG_01337	-	-0.0828279	0.216191	-0.383124	0.701628	0.873857	wd-repeat protein
CNAG_01338	-	0.690474	0.170638	4.04644	5.2e-05	0.00106069	xeroderma pigmentosum group C-complementing protein
CNAG_01340	-	0.21189	0.222608	0.95185	0.341173	0.63536	ATPase
CNAG_01341	-	-1.88748	0.530187	-3.56003	0.00037081	0.00523725	mannose-6-phosphate isomerase
CNAG_01342	-	0.150514	0.148767	1.01175	0.311659	0.604837	hypothetical protein
CNAG_01343	-	0.0719244	0.228335	0.314995	0.752766	0.8983	ATP-dependent Clp protease ATP-binding subunit ClpX
CNAG_01344	-	0.278875	0.272809	1.02223	0.306671	0.600008	hypothetical protein
CNAG_01345	-	0.185102	0.221497	0.835687	0.403331	0.686316	small subunit ribosomal protein S2
CNAG_01346	HPP2	0.218963	0.211945	1.03311	0.301552	0.593832	hypothetical protein
CNAG_01347	-	-0.0878512	0.245271	-0.358181	0.720208	0.883376	co-chaperone
CNAG_01348	-	-0.372962	0.344139	-1.08376	0.278473	0.566658	cyanate hydratase
CNAG_01349	-	-0.485146	0.650993	-0.74524	0.456126	0.726896	hypothetical protein
CNAG_01350	-	-0.463903	0.217106	-2.13675	0.032618	0.152347	putative ubiquitin ligase
CNAG_01351	-	0.268449	0.180937	1.48366	0.137899	0.377837	hypothetical protein
CNAG_01352	-	0.260575	0.200165	1.3018	0.192985	0.462026	hypothetical protein
CNAG_01353	-	0.177669	0.378278	0.469678	0.638585	0.843514	hypothetical protein
CNAG_01354	-	1.83986	0.409921	4.48833	7.18e-06	0.000197052	hypothetical protein
CNAG_01355	-	-0.459414	0.206762	-2.22195	0.0262867	0.131699	thioredoxin
CNAG_01357	SDP101	0.566675	0.194	2.921	0.00348905	0.030475	hypothetical protein
CNAG_01358	-	0.452909	0.571394	0.792639	0.427988	0.703223	hypothetical protein
CNAG_01359	-	-0.26434	0.301007	-0.878186	0.379843	0.669062	DNA-directed RNA polymerase II subunit RPB7
CNAG_01360	-	0.0833763	0.216313	0.385444	0.699909	0.873084	pumilio domain-containing protein c
CNAG_01361	-	-0.134994	0.171365	-0.787758	0.430838	0.704903	importin alpha subunit
CNAG_01363	-	-0.205684	0.133059	-1.54581	0.122151	0.352409	XPA-binding protein 1
CNAG_01364	-	0.323448	0.171489	1.88611	0.0592797	0.227611	Guanylate kinase
CNAG_01365	-	0.23792	0.178523	1.33271	0.182625	0.447344	hypothetical protein
CNAG_01368	-	2.54604	1.31877	1.93061	0.0535313	0.212943	hypothetical protein
CNAG_01372	-	-0.187292	0.228402	-0.820011	0.41221	0.692499	hypothetical protein
CNAG_01373	CDC10	-0.354415	0.180839	-1.95984	0.0500145	0.203571	septin ring protein
CNAG_01375	ABP1	-0.0589999	0.271282	-0.217486	0.82783	0.936075	Putative actin-binding protein
CNAG_01376	-	0.236884	0.214162	1.1061	0.268683	0.557207	stress response protein NST1
CNAG_01377	UBP13	-0.112116	0.236805	-0.47345	0.635892	0.842701	PAB-dependent poly(A)-specific ribonuclease subunit PAN2
CNAG_01378	-	0.290095	0.151064	1.92034	0.0548151	0.216357	STE24 endopeptidase
CNAG_01379	-	0.54134	0.38818	1.39456	0.163149	0.417792	hypothetical protein
CNAG_01380	-	-1.28158	0.264397	-4.84719	1.25e-06	4.64e-05	Phosphatidylserine decarboxylase
CNAG_01381	-	-0.179246	0.157423	-1.13863	0.254859	0.540533	hypothetical protein
CNAG_01382	-	0.996115	0.220853	4.51032	6.47e-06	0.000182497	aspartyl-tRNA(Asn)/glutamyl-tRNA (Gln) amidotransferase subunit A
CNAG_01384	-	-1.05683	0.307828	-3.43319	0.000596529	0.00776445	hypothetical protein
CNAG_01385	GGT1	0.252191	0.241794	1.043	0.296949	0.588835	Glycosylinositolphosphoceramide galactosyltransferase
CNAG_01386	-	-0.188349	0.321117	-0.586543	0.557511	0.797286	phosphatidylinositol glycan, class P
CNAG_01387	-	-0.282921	0.294533	-0.960575	0.336766	0.63194	hypothetical protein
CNAG_01388	-	0.316211	0.179435	1.76226	0.0780251	0.269253	hypothetical protein
CNAG_01389	-	-0.229046	0.301228	-0.760373	0.447032	0.720103	hypothetical protein
CNAG_01390	-	0.267336	0.266644	1.0026	0.316055	0.610377	adenine phosphoribosyltransferase
CNAG_01391	-	0.471737	0.218614	2.15786	0.0309388	0.146889	cell division cycle protein 37
CNAG_01392	-	0.387174	0.147276	2.6289	0.00856615	0.0588429	hypothetical protein
CNAG_01395	-	-0.67419	0.227591	-2.96228	0.00305367	0.0274159	Ribose-5-phosphate isomerase
CNAG_01396	-	-0.183058	0.176569	-1.03675	0.299852	0.590804	protein SUS1
CNAG_01397	-	0.380874	0.21339	1.78487	0.0742816	0.260646	mitochondrial import inner membrane translocase subunit
CNAG_01398	-	0.14677	0.293525	0.500024	0.617058	0.831438	ATP-dependent RNA helicase DOB1
CNAG_01399	-	0.385038	0.159522	2.4137	0.0157915	0.0914083	hypothetical protein
CNAG_01400	-	0.555624	0.32923	1.68765	0.0914783	0.296482	3-deoxy-7-phosphoheptulonate synthase
CNAG_01401	-	0.149618	0.848668	0.176298	0.86006	0.949095	hypothetical protein
CNAG_01402	-	-0.351731	0.281673	-1.24872	0.211766	0.485958	actin binding protein
CNAG_01403	-	0.22224	0.152242	1.45978	0.14435	0.387516	eclair-PA
CNAG_01405	-	0.0118833	0.265927	0.0446864	0.964357	0.990368	hypothetical protein
CNAG_01408	-	0.00335669	0.212333	0.0158086	0.987387	0.995435	PH and SEC7 domain-containing protein
CNAG_01412	PAH1	-0.215323	0.183733	-1.17193	0.241223	0.524074	phosphatidate phosphatase LPIN
CNAG_01413	PUB1	0.172482	0.138743	1.24317	0.213803	0.48772	nucleolysin TIA-1/TIAR
CNAG_01414	-	-0.0178232	0.1795	-0.0992933	0.920905	0.972367	hypothetical protein
CNAG_01415	-	0.497512	0.165184	3.01187	0.00259641	0.0243376	cytoplasmic protein
CNAG_01417	-	-0.492593	0.616348	-0.799213	0.424167	0.700739	hypothetical protein
CNAG_01418	-	0.00615113	0.175145	0.0351202	0.971984	0.991807	hypothetical protein
CNAG_01420	-	-0.232401	0.146957	-1.58143	0.113781	0.337734	hypothetical protein
CNAG_01422	-	-0.227625	0.216458	-1.05159	0.292988	0.584694	endoplasmic reticulum protein
CNAG_01423	-	0.0848895	0.209898	0.404432	0.685895	0.865328	hypothetical protein
CNAG_01424	-	0.0539391	0.267127	0.201923	0.839977	0.941735	hypothetical protein
CNAG_01425	-	-0.073675	0.206005	-0.357636	0.720616	0.883376	hypothetical protein
CNAG_01429	-	-0.0737914	0.255185	-0.289168	0.772453	0.906619	hypothetical protein
CNAG_01430	-	0.736435	0.147505	4.99261	5.96e-07	2.46e-05	hypothetical protein
CNAG_01431	HOB1	-0.0578058	0.190166	-0.303976	0.761146	0.901912	hypothetical protein
CNAG_01432	-	-0.114548	0.361857	-0.316556	0.751581	0.89806	ribosome assembly protein 4
CNAG_01435	-	0.474525	0.229105	2.07122	0.0383387	0.170078	serine-tRNA ligase
CNAG_01436	SIT4	-0.22498	0.140657	-1.59949	0.109711	0.329848	serine/threonine-protein phosphatase 6 catalytic subunit
CNAG_01437	-	-0.225592	0.261813	-0.861652	0.388879	0.676255	ribosomal RNA assembly protein
CNAG_01438	SWI6	-0.0768144	0.248515	-0.309093	0.757251	0.900722	Cell-cycle box factor subunit SWI6, putative
CNAG_01439	-	0.0790529	0.136167	0.580558	0.561538	0.800084	U4/U6 small nuclear ribonucleoprotein PRP4
CNAG_01440	-	0.327567	0.212423	1.54205	0.123061	0.353777	hypothetical protein
CNAG_01441	-	-0.0897223	0.348346	-0.257567	0.796741	0.920347	hypothetical protein
CNAG_01443	-	0.456621	0.232371	1.96505	0.0494084	0.201683	hypothetical protein
CNAG_01444	RPB4	-0.0323719	0.184418	-0.175536	0.860659	0.949468	DNA-directed RNA polymerase II subunit RPB4
CNAG_01446	HSP12	-1.52293	0.364776	-4.17498	2.98e-05	0.000657426	heat shock protein, 12Kda
CNAG_01448	-	1.41981	0.293673	4.83466	1.33e-06	4.92e-05	hypothetical protein
CNAG_01451	-	-0.246789	0.188398	-1.30994	0.190217	0.457951	hypothetical protein
CNAG_01452	-	0.152603	0.182636	0.835555	0.403405	0.686316	mat3 pheromone repeat protein
CNAG_01454	STE12alpha	0.0935066	0.185966	0.502816	0.615094	0.830513	transcription factor STE12
CNAG_01455	RPL39alpha	0.324157	0.159711	2.02965	0.0423918	0.182192	large subunit ribosomal protein L39
CNAG_01456	-	0.617429	0.533973	1.15629	0.247562	0.532615	hypothetical protein
CNAG_01461	-	-0.0134351	0.178835	-0.0751256	0.940115	0.980254	sodium/bile acid cotransporter 7-B/bile acid cotransporter 7-B
CNAG_01463	-	-0.148887	0.296008	-0.502981	0.614977	0.83051	hypothetical protein
CNAG_01464	FHB1	-1.90325	1.20408	-1.58067	0.113953	0.337834	Flavohemoglobin
CNAG_01465	-	-0.538957	0.279899	-1.92554	0.0541615	0.214822	5' flap endonuclease
CNAG_01466	-	-0.95081	0.199279	-4.77125	1.83e-06	6.43e-05	hypothetical protein
CNAG_01467	-	0.483667	0.183255	2.63932	0.00830728	0.0577712	solute carrier family 35, member F5
CNAG_01468	-	-0.0478464	0.234326	-0.204187	0.838207	0.941279	hypothetical protein
CNAG_01469	-	-0.263271	0.219765	-1.19797	0.230929	0.508824	CDP-diacylglycerol-serine O- phosphatidyltransferase
CNAG_01470	-	-0.0893105	0.146841	-0.608213	0.543046	0.786771	NADH dehydrogenase (ubiquinone) flavoprotein 2
CNAG_01471	-	0.23503	0.189667	1.23917	0.215281	0.489714	hypothetical protein
CNAG_01472	-	0.457797	0.158725	2.88421	0.00392399	0.0332016	endoplasmic reticulum protein
CNAG_01473	-	0.781011	0.296475	2.63432	0.00843059	0.0582649	hypothetical protein
CNAG_01474	-	0.365577	0.449765	0.812817	0.416323	0.696125	hypothetical protein, variant
CNAG_01475	-	0.0422128	0.120455	0.350445	0.726005	0.88583	sphingolipid C9-methyltransferase
CNAG_01476	-	0.0288125	0.232955	0.123682	0.901567	0.964767	hypothetical protein
CNAG_01477	-	0.511349	0.259778	1.96841	0.0490211	0.200646	Serine palmitoyltransferase
CNAG_01478	-	-0.0531073	0.252648	-0.210203	0.833509	0.938691	monooxygenase
CNAG_01479	-	-0.0688505	0.25871	-0.266129	0.790139	0.916682	hypothetical protein
CNAG_01480	-	0.0692786	0.238204	0.290837	0.771176	0.906054	large subunit ribosomal protein L12
CNAG_01481	-	-0.153645	0.289531	-0.530668	0.595649	0.821732	hypothetical protein
CNAG_01482	-	0.18057	0.236199	0.764484	0.444579	0.717735	solute carrier family 25 (mitochondrial phosphate transporter), member 23/24/25/41
CNAG_01483	-	0.0290373	0.148971	0.194919	0.845456	0.943656	E3 ubiquitin ligase-like protein
CNAG_01485	-	0.198993	0.169582	1.17343	0.240624	0.522927	D-lactate dehydrogenase (cytochrome)
CNAG_01486	-	-0.284866	0.191943	-1.48412	0.137778	0.377649	large subunit ribosomal protein L15-A
CNAG_01487	-	0.156338	0.344323	0.454046	0.649795	0.848245	hypothetical protein
CNAG_01489	CAS9	-1.90234	0.317469	-5.9922	2.07e-09	1.8e-07	maltose O-acetyltransferase
CNAG_01490	-	-1.08062	0.257056	-4.20385	2.62e-05	0.000593233	hypothetical protein
CNAG_01491	-	-0.0720658	0.168145	-0.428594	0.668219	0.856525	hypothetical protein
CNAG_01492	-	-1.06335	0.302697	-3.51292	0.000443218	0.00604207	hypothetical protein
CNAG_01493	-	-0.192388	0.619132	-0.310738	0.756	0.9001	hypothetical protein
CNAG_01494	-	-0.399735	0.202832	-1.97077	0.0487501	0.199985	hypothetical protein
CNAG_01495	-	0.318639	0.292502	1.08936	0.275996	0.564359	myo-inositol 2-dehydrogenase
CNAG_01496	PPT1	0.122821	0.229895	0.534249	0.593169	0.819671	protein phosphatase 5
CNAG_01497	-	-0.0699589	0.24299	-0.287909	0.773417	0.906645	Integral membrane protein
CNAG_01498	AKP2	-0.472063	0.183761	-2.5689	0.0102021	0.0662187	Arylsulfatase
CNAG_01499	-	-0.0913754	0.162085	-0.56375	0.572924	0.806143	hypothetical protein
CNAG_01500	-	0.803481	1.04489	0.768961	0.441916	0.714774	Taurine dioxygenase
CNAG_01501	-	-0.572042	0.250896	-2.28	0.0226079	0.118163	hypothetical protein
CNAG_01502	-	-0.0006133	0.15713	-0.00390314	0.996886	0.999211	major facilitator superfamily transporter
CNAG_01504	-	0.213138	0.186145	1.14501	0.252205	0.537832	hypothetical protein
CNAG_01506	-	-1.41567	0.527162	-2.68545	0.00724318	0.0522626	hypothetical protein
CNAG_01507	-	-0.137588	0.181054	-0.759928	0.447298	0.720213	protein CGI121
CNAG_01508	-	0.136689	0.237328	0.57595	0.564649	0.8009	hypothetical protein
CNAG_01509	-	-0.292911	0.18318	-1.59903	0.109813	0.329848	hypothetical protein
CNAG_01510	-	0.332267	0.215868	1.53921	0.123752	0.354786	hypothetical protein
CNAG_01511	-	0.821551	0.754602	1.08872	0.276277	0.564458	hypothetical protein
CNAG_01512	-	-0.613748	0.251392	-2.44139	0.0146307	0.0870995	hypothetical protein
CNAG_01513	-	-0.196181	0.193887	-1.01183	0.311618	0.604837	hypothetical protein
CNAG_01514	-	NA	NA	NA	NA	NA	hypothetical protein
CNAG_01519	EEP1	-0.663952	0.360591	-1.84129	0.0655793	0.241726	endonuclease/exonuclease/phosphatase
CNAG_01520	-	0.145911	0.166891	0.874289	0.381961	0.67084	histone-arginine methyltransferase CARM1
CNAG_01521	-	-0.707868	0.349425	-2.02581	0.0427846	0.183557	metallo-beta-lactamase
CNAG_01522	-	-0.554825	0.212771	-2.60762	0.00911739	0.0613031	phenylalanine-tRNA ligase
CNAG_01525	-	0.0839445	0.384002	0.218604	0.826958	0.936075	hypothetical protein
CNAG_01527	-	-0.843901	0.98256	-0.85888	0.390407	0.67746	hypothetical protein
CNAG_01528	-	0.0323199	0.275014	0.117521	0.906447	0.965414	hypothetical protein
CNAG_01529	-	-0.0965414	0.254829	-0.378848	0.704801	0.875396	solute carrier family 25 (mitochondrial phosphate transporter), member 23/24/25/41
CNAG_01530	MGA2	0.17991	0.324794	0.553919	0.579634	0.810201	suppressor protein SPT23
CNAG_01531	-	-0.0996092	0.278569	-0.357575	0.720661	0.883376	DNA helicase II/ATP-dependent DNA helicase PcrA
CNAG_01532	INP52	-0.0712302	0.258112	-0.275966	0.782574	0.912837	phosphatidylinositol phosphate phosphatase
CNAG_01533	-	-0.118201	0.228992	-0.51618	0.605728	0.827198	rho GTPase activator
CNAG_01534	-	-0.187754	0.314876	-0.596278	0.550989	0.792972	hypothetical protein
CNAG_01535	-	0.0417445	0.138717	0.300932	0.763466	0.902664	Amino acid permease
CNAG_01536	-	0.246344	0.282677	0.871468	0.383499	0.671859	myosin heavy chain
CNAG_01537	VAD1	-0.135565	0.209818	-0.64611	0.518208	0.770481	ATP-dependent RNA helicase VAD1
CNAG_01538	-	0.600631	0.473742	1.26784	0.204854	0.477599	hypothetical protein
CNAG_01539	-	1.42746	0.252795	5.64672	1.64e-08	1.11e-06	Myo-inositol-1-phosphate synthase
CNAG_01540	-	-0.25374	0.28675	-0.884882	0.37622	0.666625	dehydrogenase
CNAG_01541	-	-1.37468	0.215684	-6.37357	1.85e-10	2.14e-08	hypothetical protein
CNAG_01542	-	1.4599	0.598599	2.43887	0.0147334	0.0874663	taurine catabolism dioxygenase TauD
CNAG_01543	-	-0.00120993	0.214109	-0.00565102	0.995491	0.998413	AP-3 complex subunit beta
CNAG_01544	-	-0.170423	0.199391	-0.854715	0.392709	0.679352	histidyl-tRNA synthetase
CNAG_01545	-	0.0286498	0.193618	0.147971	0.882366	0.958214	hypothetical protein
CNAG_01546	-	0.448689	0.162378	2.76323	0.00572321	0.044174	S-adenosylmethionine-dependent methyltransferase
CNAG_01547	-	-0.201241	0.177232	-1.13547	0.256179	0.541999	wd-repeat protein
CNAG_01548	-	-0.152512	0.142824	-1.06783	0.285596	0.576008	ATP-dependent RNA helicase FAL1
CNAG_01549	-	0.000145764	0.129552	0.00112514	0.999102	0.999631	splicing factor 3a subunit 3
CNAG_01550	-	0.0916048	0.191558	0.47821	0.632501	0.841121	pre-rRNA-processing protein TSR3
CNAG_01551	GAT201	0.647408	0.208716	3.10186	0.00192307	0.0192406	GATA family transcription factor
CNAG_01553	-	0.66274	0.167298	3.96144	7.45e-05	0.00140169	CORD and CS domain-containing protein
CNAG_01554	-	-0.0175352	0.212454	-0.0825366	0.93422	0.977783	sorting nexin-4
CNAG_01555	-	1.31672	0.445074	2.95843	0.00309206	0.0276694	hypothetical protein
CNAG_01556	-	0.222151	0.155041	1.43286	0.151899	0.400646	cytoplasmic protein
CNAG_01557	CAM1	-0.644325	0.17963	-3.58696	0.00033455	0.00485663	Calmodulin
CNAG_01558	-	-1.51322	0.588023	-2.5734	0.0100704	0.0655993	chlorophyll synthesis pathway protein BchC
CNAG_01559	-	-0.12415	0.200423	-0.619441	0.535626	0.781447	hypothetical protein
CNAG_01560	-	-1.09933	0.460671	-2.38636	0.0170161	0.0963066	hypothetical protein
CNAG_01561	-	-0.0911029	0.186912	-0.48741	0.625968	0.836227	wd-repeat protein
CNAG_01562	-	0.242267	0.200099	1.21074	0.225997	0.502353	pr4/barwin domain protein
CNAG_01563	CLR3	-0.0597662	0.126686	-0.471764	0.637095	0.842997	histone deacetylase 6/10
CNAG_01565	-	0.410553	0.278516	1.47407	0.140461	0.381146	biotin-[acetyl-CoA-carboxylase] ligase
CNAG_01566	-	0.0993011	0.209144	0.474797	0.634932	0.841995	gamma-tubulin complex component 3
CNAG_01567	-	0.533718	0.209156	2.55176	0.0107179	0.0691499	hypothetical protein
CNAG_01568	-	-0.220864	0.158103	-1.39696	0.162424	0.41688	T-complex protein 1 subunit alpha
CNAG_01569	-	0.134843	0.250267	0.538796	0.590028	0.817255	hypothetical protein
CNAG_01570	-	-0.199568	0.610224	-0.327041	0.743637	0.894043	hypothetical protein
CNAG_01571	-	-0.067037	0.199641	-0.335787	0.737031	0.891469	hypothetical protein
CNAG_01572	CDC25	-1.18522	0.313901	-3.77576	0.000159521	0.00259426	tyrosine phosphatase
CNAG_01573	RIF2	-0.118104	0.219	-0.539286	0.58969	0.817216	hypothetical protein, variant
CNAG_01574	-	-0.283574	0.394413	-0.718978	0.472154	0.741043	hypothetical protein
CNAG_01575	-	0.0716291	0.21934	0.326567	0.743995	0.894043	ATP-binding cassette transporter
CNAG_01576	-	-0.310726	0.191739	-1.62057	0.10511	0.322078	hypothetical protein
CNAG_01577	-	0.0760151	0.190513	0.399002	0.689892	0.867952	glutamate dehydrogenase (NADP)
CNAG_01578	-	0.074698	0.165804	0.450521	0.652335	0.849072	hypothetical protein
CNAG_01579	-	0.415522	0.201176	2.06546	0.0388793	0.171642	vacuolar membrane-associated protein IML1
CNAG_01580	SCP1	0.20487	0.221899	0.923261	0.355871	0.648508	sterol regulatory element-binding protein cleavage-activating protein
CNAG_01581	-	-0.419364	0.321991	-1.30241	0.192776	0.461677	hypothetical protein
CNAG_01582	-	-0.633176	0.284004	-2.22946	0.0257834	0.129752	hypothetical protein
CNAG_01583	-	-0.0434827	0.172454	-0.252141	0.800932	0.922461	vacuolar-sorting protein SNF7
CNAG_01584	-	-1.81614	0.504095	-3.60278	0.00031483	0.00462553	hydrolase
CNAG_01585	-	-1.42522	0.545468	-2.61284	0.00897935	0.0607091	hypothetical protein
CNAG_01586	-	-0.116763	0.163843	-0.71265	0.476062	0.742791	F-type H -transporting ATPase subunit B
CNAG_01587	-	-0.182368	0.164	-1.112	0.266137	0.554365	RNA polymerase-associated protein LEO1
CNAG_01588	-	-1.6678	0.355645	-4.6895	2.74e-06	8.89e-05	plasma membrane proteolipid 3
CNAG_01590	-	-0.0687586	0.162481	-0.42318	0.672164	0.858492	large subunit ribosomal protein L32
CNAG_01591	-	0.00806205	0.209369	0.0385064	0.969284	0.99111	hypothetical protein
CNAG_01592	-	-0.31237	0.343575	-0.909178	0.363256	0.654291	protein-S-isoprenylcysteine O-methyltransferase
CNAG_01593	-	0.0764153	0.310992	0.245715	0.805903	0.925341	ribosome biogenesis protein SSF1/2
CNAG_01594	-	1.20616	0.316538	3.81049	0.000138694	0.00231749	glycine dehydrogenase
CNAG_01595	-	-0.141356	0.139957	-1.00999	0.312498	0.605757	hypothetical protein
CNAG_01596	-	0.0216086	0.322	0.0671075	0.946496	0.982978	hypothetical protein
CNAG_01597	-	0.0986276	0.165743	0.595062	0.551802	0.793328	hypothetical protein
CNAG_01598	-	-0.0112794	0.218307	-0.0516677	0.958794	0.98914	template-activating factor I
CNAG_01599	-	0.125503	0.309666	0.405285	0.685268	0.865328	hypothetical protein
CNAG_01600	-	0.816368	0.46779	1.74516	0.0809572	0.275908	ribosome assembly protein RRB1
CNAG_01601	-	0.975424	0.22545	4.32657	1.51e-05	0.000366181	lipase
CNAG_01602	-	-0.227385	0.160334	-1.4182	0.156132	0.407169	IQ domain-containing calmodulin-binding protein
CNAG_01603	-	2.09279	0.393289	5.32124	1.03e-07	5.23e-06	hypothetical protein
CNAG_01604	-	-0.191352	0.26981	-0.709211	0.478193	0.744196	TIGR01458 family HAD hydrolase
CNAG_01606	-	-0.637627	0.39973	-1.59515	0.11068	0.33163	hypothetical protein
CNAG_01607	TRX2	-0.101901	0.160531	-0.634778	0.525573	0.776241	thioredoxin
CNAG_01608	-	0.146803	0.32108	0.457217	0.647515	0.847794	nuclear GTP-binding protein
CNAG_01610	-	-0.527082	0.282447	-1.86613	0.0620237	0.23397	hypothetical protein
CNAG_01611	LIV8	-0.887726	0.279156	-3.18003	0.00147257	0.0156859	infection related protein of unknown function
CNAG_01612	PSK202	1.05699	0.469991	2.24895	0.0245155	0.125116	CAMK/CAMKL protein kinase
CNAG_01613	-	0.34062	0.199279	1.70926	0.0874025	0.28867	hypothetical protein, variant
CNAG_01614	UBP10	-0.208352	0.184928	-1.12666	0.259884	0.547099	ubiquitin carboxyl-terminal hydrolase 10
CNAG_01615	-	-0.632985	0.356972	-1.77321	0.0761946	0.264717	aldo-keto reductase
CNAG_01616	-	0.149238	0.189941	0.785707	0.432039	0.70576	hypothetical protein
CNAG_01619	-	0.340085	0.198115	1.7166	0.086052	0.286135	hypothetical protein
CNAG_01620	-	-0.337874	0.188053	-1.7967	0.072384	0.256898	hypothetical protein
CNAG_01621	-	1.00458	0.250278	4.01388	5.97e-05	0.00119165	hypothetical protein
CNAG_01622	-	-0.613118	0.167498	-3.66044	0.000251785	0.00382231	CTD kinase subunit beta
CNAG_01623	-	-0.26141	0.39333	-0.664608	0.506301	0.764664	tRNA pseudouridine(55) synthase
CNAG_01624	-	-0.785128	0.223509	-3.51274	0.000443516	0.00604207	hypothetical protein
CNAG_01625	-	-0.397032	0.221779	-1.79022	0.0734192	0.258854	hypothetical protein
CNAG_01626	ADA2	-0.187226	0.14758	-1.26864	0.20457	0.477244	transcriptional adapter 2-alpha
CNAG_01627	-	0.0870265	0.184445	0.47183	0.637048	0.842997	amino oxidase
CNAG_01628	-	-0.128361	0.203913	-0.629488	0.52903	0.778237	small subunit ribosomal protein S20
CNAG_01629	-	-0.197292	0.279378	-0.706181	0.480076	0.745695	multifunctional methyltransferase subunit TRM112
CNAG_01630	-	-0.0897593	0.247544	-0.362599	0.716904	0.882325	polyadenylation factor subunit 2
CNAG_01631	-	-0.0118802	0.20192	-0.058836	0.953083	0.986127	mRNA cap guanine-N7 methyltransferase
CNAG_01632	-	-0.0117594	0.163386	-0.0719733	0.942623	0.981608	Triacylglycerol lipase
CNAG_01633	-	-0.247864	0.136547	-1.81523	0.0694889	0.251815	anaphase-promoting complex subunit 5
CNAG_01634	-	0.260025	0.282095	0.921763	0.356652	0.649121	large subunit GTPase 1
CNAG_01635	-	1.77822	0.25896	6.86678	6.57e-12	1.01e-09	hypothetical protein
CNAG_01636	-	-0.299047	0.160706	-1.86083	0.062768	0.235404	peptidyl-prolyl cis-trans isomerase-like 1
CNAG_01637	-	0.252998	0.137801	1.83596	0.0663632	0.243755	COPII-coated vesicle component Erv46
CNAG_01638	-	-0.383085	0.206529	-1.85488	0.0636139	0.237236	mitotic spindle assembly checkpoint protein MAD2
CNAG_01639	-	-0.21092	0.416291	-0.506665	0.61239	0.829658	elongation factor G, mitochondrial
CNAG_01640	-	0.97545	0.239638	4.07052	4.69e-05	0.000967578	Cold sensitive for fermentation protein 1, putative
CNAG_01641	-	0.239924	0.439219	0.546251	0.584893	0.814247	DNA polymerase phi subunit
CNAG_01642	-	-0.0341143	0.14431	-0.236396	0.813125	0.928506	DNA mismatch repair protein MSH3, variant
CNAG_01643	-	-0.238899	0.258625	-0.923727	0.355629	0.648228	hypothetical protein
CNAG_01644	MLN4	-0.198328	0.164016	-1.2092	0.226588	0.502908	hypothetical protein
CNAG_01645	-	-0.698688	0.506132	-1.38045	0.167449	0.424553	hypothetical protein
CNAG_01646	-	-0.289609	0.152657	-1.89712	0.057812	0.224397	rab escort protein
CNAG_01647	-	0.125039	0.148201	0.843713	0.39883	0.683767	translocation protein SEC66
CNAG_01648	H4	-0.756753	0.149414	-5.06482	4.09e-07	1.81e-05	Histone H4
CNAG_01649	-	-0.111537	0.215894	-0.516628	0.605416	0.827081	hypothetical protein
CNAG_01650	-	-0.0738095	0.217885	-0.338754	0.734795	0.890866	large subunit ribosomal protein L7
CNAG_01651	-	0.471736	0.277673	1.69889	0.0893404	0.291885	glicosidase
CNAG_01652	PNG1	0.0326153	0.15222	0.214264	0.830341	0.937139	peptide-N4-(N-acetyl-beta- glucosaminyl)asparagine amidase
CNAG_01653	CIG1	2.00912	0.501894	4.00307	6.25e-05	0.00123239	cytokine inducing-glycoprotein
CNAG_01654	-	-0.434924	0.144941	-3.0007	0.00269364	0.025056	putative capsule structure designer protein
CNAG_01655	-	0.023753	0.206635	0.114952	0.908484	0.967018	dynamin GTPase
CNAG_01656	-	-0.0910945	0.208439	-0.437032	0.662088	0.853147	hypothetical protein
CNAG_01657	-	0.503261	0.233697	2.15348	0.0312811	0.148033	fumarate hydratase, mitochondrial
CNAG_01658	-	0.137713	0.225658	0.610274	0.54168	0.785571	hypothetical protein
CNAG_01659	-	0.405967	0.230109	1.76424	0.0776924	0.268382	hypothetical protein
CNAG_01660	GCN3	0.132748	0.24897	0.53319	0.593902	0.820097	translation initiation factor eif-2b subunit alpha
CNAG_01664	-	-0.0655222	0.234266	-0.279692	0.779714	0.910664	CMGC/CDK/CDC2 protein kinase
CNAG_01665	-	0.0696337	0.266504	0.261286	0.793872	0.918386	tRNA-splicing endonuclease subunit sen34
CNAG_01667	COQ2	0.268642	0.206841	1.29879	0.194016	0.463279	4-hydroxybenzoate polyprenyl transferase
CNAG_01668	-	3.27026	0.382823	8.54247	1.31e-17	4.36e-15	hypothetical protein
CNAG_01669	-	0.115277	0.140005	0.823381	0.410291	0.691734	metallo-beta-lactamase
CNAG_01670	-	-0.019699	0.23205	-0.0848913	0.932348	0.977614	hypothetical protein
CNAG_01671	-	-0.718217	0.388301	-1.84964	0.0643651	0.238455	acetyl/propionyl CoA carboxylase
CNAG_01672	-	-0.920253	1.75473	-0.524442	0.599971	0.825512	Ras family protein
CNAG_01673	-	0.162087	0.235523	0.688199	0.491328	0.753397	hypothetical protein
CNAG_01674	-	0.173381	0.263122	0.658938	0.509935	0.766602	MFS transporter
CNAG_01675	-	-0.821916	0.232107	-3.54111	0.000398443	0.00554178	tagatose-bisphosphate aldolase
CNAG_01676	-	0.301445	0.214151	1.40763	0.15924	0.412184	tRNA (adenine-N(1)-)-methyltransferase non- catalytic subunit TRM6
CNAG_01677	-	0.0202994	0.184952	0.109755	0.912604	0.968443	ER to Golgi transporter Yif1
CNAG_01678	NHA1	0.448353	0.185532	2.41658	0.015667	0.091156	Na /H exchanger AnNHA1
CNAG_01679	-	0.177378	0.172352	1.02916	0.303403	0.595871	small subunit ribosomal protein S15
CNAG_01680	-	0.938659	0.461996	2.03175	0.0421792	0.181599	3-methylcrotonyl-CoA carboxylase alpha subunit
CNAG_01681	FCY2	0.0327506	0.179148	0.182814	0.854944	0.947093	cytosine permease
CNAG_01682	-	0.0149264	0.177064	0.0842996	0.932818	0.977783	mitochondrial outer membrane 72K protein
CNAG_01683	STL1	-1.02252	0.235002	-4.35114	1.35e-05	0.000339838	Monosaccharide transporter
CNAG_01686	-	-1.46607	0.379232	-3.86589	0.000110686	0.00192436	hypothetical protein
CNAG_01687	-	-0.0579622	0.284002	-0.204091	0.838282	0.941279	Atypical/RIO/RIO2 protein kinase
CNAG_01689	-	-0.455182	0.708761	-0.642223	0.520729	0.771896	hypothetical protein
CNAG_01690	-	-0.401256	0.250602	-1.60117	0.10934	0.329101	MFS transporter
CNAG_01691	-	-0.313315	0.322168	-0.972522	0.330791	0.625437	hypothetical protein
CNAG_01692	UBA3	-0.667414	0.293384	-2.27488	0.0229129	0.119251	rub1/nedd8 activating enzyme
CNAG_01693	-	-0.429424	0.172554	-2.48863	0.0128236	0.0792199	exosome complex component RRP45
CNAG_01694	-	0.585793	0.336648	1.74007	0.0818459	0.277584	hypothetical protein
CNAG_01695	-	-0.405014	0.432845	-0.935701	0.349427	0.642722	hypothetical protein
CNAG_01696	-	0.421635	0.282973	1.49002	0.136219	0.376102	chaperone DnaJ, variant
CNAG_01697	CSN1201	-0.468593	0.204465	-2.2918	0.021917	0.115468	COP9 signalosome subunit 12-like protein
CNAG_01699	-	-0.0368103	0.214926	-0.171269	0.864012	0.950582	histone deacetylase 1/2
CNAG_01701	-	0.0656817	0.139777	0.469904	0.638424	0.843454	RTA1 domain-containing protein
CNAG_01702	-	0.658912	0.229562	2.8703	0.00410083	0.0343398	Integral membrane protein
CNAG_01703	-	0.00554547	0.306137	0.0181143	0.985548	0.995358	hypothetical protein
CNAG_01704	IRK6	0.318139	0.182318	1.74497	0.0809901	0.275908	serine/threonine protein kinase
CNAG_01707	CRG3	-0.11614	0.166981	-0.69553	0.486723	0.749642	Putative regulator of G-protein signaling protein
CNAG_01708	GAT7	0.0921886	0.271033	0.340138	0.733752	0.890306	hypothetical protein
CNAG_01709	-	1.21548	0.179956	6.7543	1.44e-11	2.06e-09	translation initiation factor 5
CNAG_01710	-	-0.508258	0.465102	-1.09279	0.274487	0.563323	hypothetical protein
CNAG_01711	-	0.2056	0.228397	0.900187	0.368021	0.659133	glycerol-3-phosphate O- acyltransferase/dihydroxyacetone phosphate acyltransferase
CNAG_01712	-	0.0261376	0.2678	0.0976012	0.922249	0.972738	hypothetical protein
CNAG_01713	-	0.0449634	0.231292	0.194401	0.845862	0.943724	hypothetical protein
CNAG_01714	-	2.30997	0.513556	4.49799	6.86e-06	0.000191097	sulfonate dioxygenase
CNAG_01715	-	0.383455	0.399511	0.959812	0.33715	0.632383	ribosome biogenesis protein BMS1
CNAG_01716	-	0.277416	0.24281	1.14253	0.253236	0.539261	hypothetical protein
CNAG_01717	-	0.157946	0.139593	1.13147	0.257856	0.544769	cell differentiation protein rcd1
CNAG_01718	-	-1.07918	0.228371	-4.72554	2.3e-06	7.76e-05	hypothetical protein
CNAG_01719	-	-0.114071	0.273507	-0.417069	0.676628	0.861206	hypothetical protein
CNAG_01720	VPS23	0.21418	0.187599	1.14169	0.253583	0.539529	ESCRT-I complex subunit TSG101
CNAG_01722	-	-0.138331	0.230256	-0.600772	0.547992	0.790569	vacuolar protein sorting-associated protein vps13
CNAG_01723	-	-0.35359	0.160452	-2.20371	0.0275451	0.13664	hypothetical protein
CNAG_01725	-	0.471174	0.378338	1.24538	0.212993	0.486666	hypothetical protein
CNAG_01726	-	-0.00299853	0.152535	-0.0196579	0.984316	0.995358	FACT complex subunit spt16
CNAG_01728	-	0.556823	0.232251	2.39751	0.0165071	0.0943893	hypothetical protein
CNAG_01729	-	0.381379	0.416772	0.915078	0.36015	0.652711	ATP-dependent RNA helicase DHX37/DHR1
CNAG_01730	STE7	-0.417415	0.232851	-1.79262	0.073033	0.257929	STE/STE7/MEK1 protein kinase
CNAG_01731	-	-0.0876129	0.315209	-0.277952	0.781049	0.911563	hypothetical protein
CNAG_01732	-	0.315911	0.206378	1.53074	0.125833	0.358437	nuclear protein localization protein 4
CNAG_01733	-	0.082057	0.24261	0.338226	0.735193	0.890866	pre-mRNA-processing factor 19
CNAG_01734	-	0.12103	0.132285	0.914921	0.360233	0.652711	pre-mRNA-splicing factor ATP-dependent RNA helicase DHX16
CNAG_01735	-	-0.752529	0.358902	-2.09675	0.0360154	0.163087	hypothetical protein
CNAG_01736	-	-0.979589	0.387474	-2.52814	0.0114668	0.0728089	DASH complex subunit dad4
CNAG_01737	ERG25	-0.460186	0.3564	-1.29121	0.196632	0.467081	C-4 methyl sterol oxidase, putative
CNAG_01738	-	0.329315	0.287027	1.14733	0.251244	0.537056	hypothetical protein
CNAG_01739	-	0.604791	0.150329	4.02313	5.74e-05	0.00115208	hypothetical protein
CNAG_01740	CDC12	-0.328891	0.170986	-1.9235	0.0544175	0.215211	septin
CNAG_01741	-	0.0914693	0.210333	0.434878	0.663651	0.854067	hypothetical protein
CNAG_01742	AQY1	1.59328	0.542946	2.93451	0.00334075	0.0295687	aquaporin-associated protein
CNAG_01743	-	-1.57755	0.390451	-4.04034	5.34e-05	0.00108259	hypothetical protein
CNAG_01744	HAD1	-0.0545117	0.315184	-0.172952	0.862689	0.949906	phosphatase
CNAG_01745	-	-0.295767	0.423188	-0.698903	0.484613	0.748679	glycerol-3-phosphate dehydrogenase (NAD())
CNAG_01746	-	0.904229	0.173184	5.22121	1.78e-07	8.54e-06	E3 ubiquitin-protein ligase RNF14
CNAG_01749	-	0.456714	0.334454	1.36555	0.17208	0.432093	hypothetical protein
CNAG_01750	-	0.407634	0.469691	0.867875	0.385463	0.6732	hsp72-like protein
CNAG_01751	-	-1.66268	0.552164	-3.01121	0.00260205	0.0243592	hypothetical protein
CNAG_01752	-	0.165817	0.182152	0.910319	0.362654	0.654291	solute carrier family 25 (mitochondrial 2- oxodicarboxylate transporter), member 21
CNAG_01753	-	-1.35095	0.44835	-3.01317	0.00258536	0.0243277	hypothetical protein
CNAG_01754	-	0.106881	0.151977	0.703272	0.481886	0.747449	hypothetical protein
CNAG_01755	-	0.325973	0.39168	0.832241	0.405273	0.687279	hypothetical protein
CNAG_01756	-	0.51513	0.260557	1.97703	0.0480381	0.198402	mitochondrial import inner membrane translocase subunit tim22
CNAG_01758	PGU1	1.07004	0.255636	4.18581	2.84e-05	0.000630668	Polygalacturonase
CNAG_01759	-	0.252087	0.273353	0.922203	0.356423	0.648866	vacuolar membrane protein
CNAG_01761	-	0.343285	0.257792	1.33164	0.182979	0.447994	hypothetical protein
CNAG_01763	-	-0.145306	0.201559	-0.72091	0.470965	0.740363	cytoplasmic protein
CNAG_01764	-	0.254998	0.211411	1.20617	0.227752	0.504566	cytoplasmic protein
CNAG_01765	-	-0.157233	0.233266	-0.674049	0.50028	0.759627	hypothetical protein
CNAG_01768	-	0.281529	0.149334	1.88523	0.0593984	0.227678	hypothetical protein
CNAG_01769	-	0.0594878	0.29894	0.198996	0.842266	0.941969	solute carrier family 25 (mitochondrial aspartate/glutamate transporter), member 12/13
CNAG_01770	-	0.288638	0.262606	1.09913	0.271712	0.56106	mitochondrion organization and biogenesis-related protein, putative
CNAG_01771	-	-0.403464	0.152221	-2.65051	0.00803695	0.0565374	hypothetical protein
CNAG_01772	-	-0.106411	0.186729	-0.569866	0.568768	0.803953	hypothetical protein
CNAG_01773	-	-0.203564	0.183162	-1.11139	0.266402	0.554365	beclin 1
CNAG_01777	-	-0.820394	0.432268	-1.89788	0.0577119	0.224155	glyoxylate reductase
CNAG_01778	-	0.275638	0.232057	1.18781	0.23491	0.514337	hypothetical protein
CNAG_01779	-	0.175837	0.187775	0.936426	0.349054	0.642715	hypothetical protein
CNAG_01780	-	-0.198845	0.183112	-1.08592	0.277515	0.565406	cytoplasmic protein
CNAG_01781	-	0.999602	0.259341	3.8544	0.000116016	0.00200271	hypothetical protein
CNAG_01787	-	-0.402056	0.459498	-0.87499	0.38158	0.670588	hypothetical protein
CNAG_01788	-	-0.319701	0.304227	-1.05086	0.293321	0.585095	tRNA(His) guanylyltransferase
CNAG_01789	-	0.0849892	0.197912	0.429429	0.667611	0.856297	hypothetical protein
CNAG_01790	-	-0.616499	0.184175	-3.34735	0.000815886	0.0100128	upstream activation factor subunit UAF30
CNAG_01791	-	0.346133	0.242014	1.43022	0.152654	0.401772	ribosome production factor 1
CNAG_01792	-	-0.40661	0.194992	-2.08527	0.0370448	0.166053	ATP-dependent DNA helicase PIF1
CNAG_01793	-	0.252239	0.214217	1.17749	0.239	0.519707	hypothetical protein
CNAG_01794	-	1.07277	0.236783	4.5306	5.88e-06	0.000169084	2-hydroxyacid dehydrogenase
CNAG_01795	-	0.14497	0.213166	0.680079	0.496455	0.7569	hypothetical protein
CNAG_01796	-	0.834693	0.384522	2.17073	0.0299519	0.143313	hypothetical protein
CNAG_01797	-	0.372871	0.235598	1.58266	0.113499	0.337311	hypothetical protein
CNAG_01798	-	-0.0924887	0.185014	-0.499901	0.617145	0.831438	phosphatase activator
CNAG_01799	-	-0.284148	0.162966	-1.74361	0.0812279	0.276516	ubiquinol-cytochrome c reductase subunit 8
CNAG_01800	-	-0.628776	0.192328	-3.2693	0.00107814	0.0123202	hypothetical protein
CNAG_01801	-	-0.825774	0.615526	-1.34157	0.179734	0.443085	hypothetical protein
CNAG_01802	-	0.907214	0.291199	3.11544	0.00183672	0.0185758	Fe-S cluster assembly protein DRE2
CNAG_01803	-	-1.05806	1.2768	-0.82868	0.407286	0.689064	hypothetical protein
CNAG_01806	-	-0.25682	0.619201	-0.41476	0.678318	0.861709	hypothetical protein
CNAG_01807	UPF1	0.14838	0.318043	0.466539	0.640829	0.845003	ATP-dependent helicase
CNAG_01808	-	0.182659	0.169003	1.0808	0.279786	0.568447	solute carrier family 25, member 34/35
CNAG_01809	-	0.100088	0.192011	0.521262	0.602184	0.826532	U4/U6 small nuclear ribonucleoprotein Prp3
CNAG_01810	-	0.633958	0.451781	1.40324	0.160545	0.414093	DNA-directed RNA polymerase I subunit RPA12
CNAG_01811	-	-0.110492	0.146353	-0.754968	0.450268	0.722461	hypothetical protein
CNAG_01812	-	0.224817	0.253841	0.885663	0.375799	0.666257	large subunit ribosomal protein L24e
CNAG_01813	-	-0.25446	0.139861	-1.81937	0.0688545	0.250013	mannose-1-phosphate guanyltransferase
CNAG_01814	-	0.702567	0.284961	2.46549	0.0136827	0.0831207	hypothetical protein
CNAG_01815	-	0.558708	0.260921	2.14129	0.0322504	0.151248	hypothetical protein
CNAG_01816	-	-0.168601	0.270299	-0.623759	0.532786	0.779015	hypothetical protein
CNAG_01817	-	-0.390582	0.209672	-1.86282	0.0624871	0.235196	signal recognition particle receptor subunit alpha
CNAG_01819	-	-0.556104	0.379061	-1.46706	0.14236	0.384294	large subunit ribosomal protein L1
CNAG_01820	PYK1	-0.0870089	0.194622	-0.447066	0.654828	0.849903	Pyruvate kinase
CNAG_01821	-	-0.181614	0.32361	-0.561212	0.574653	0.806748	hypothetical protein
CNAG_01822	-	-0.588732	0.203863	-2.88788	0.0038785	0.0329312	hypothetical protein
CNAG_01823	INM1	-0.710377	0.304254	-2.33482	0.0195529	0.1069	myo-inositol-1(or 4)-monophosphatase, variant
CNAG_01824	-	0.105401	0.181885	0.579493	0.562257	0.800259	Transmembrane protein
CNAG_01825	-	-0.41049	0.21762	-1.88627	0.0592581	0.227611	hypothetical protein
CNAG_01826	-	-0.270173	0.214639	-1.25873	0.208127	0.482517	transcription initiation factor TFIIH subunit 1
CNAG_01827	-	-0.908285	0.250451	-3.62659	0.000287188	0.00427969	hypothetical protein, variant 1
CNAG_01828	-	-0.509273	0.231277	-2.202	0.0276651	0.136641	compass component swd1
CNAG_01832	-	-0.251369	0.218203	-1.152	0.249322	0.534199	hypothetical protein
CNAG_01833	-	-0.658871	0.232191	-2.83762	0.00454514	0.0368015	translation initiation factor 4E
CNAG_01834	-	-0.0904409	0.247846	-0.364908	0.71518	0.88154	hypothetical protein
CNAG_01835	-	-0.39548	0.226548	-1.74568	0.0808665	0.275908	hypothetical protein
CNAG_01836	-	-1.23415	0.397864	-3.10194	0.00192255	0.0192406	long-chain acyl-CoA synthetase
CNAG_01837	-	-0.0516687	0.232398	-0.222329	0.824058	0.934734	vacuolar protein sorting-associated protein VPS35
CNAG_01839	ESS1	-0.581425	0.220611	-2.63552	0.0084008	0.0581447	peptidyl-prolyl cis-trans isomerase NIMA- interacting 1
CNAG_01841	GLN3	0.25125	0.325828	0.771111	0.440641	0.713586	GATA family transcription factor
CNAG_01842	-	0.172147	0.359408	0.478974	0.631957	0.840932	hypothetical protein
CNAG_01843	-	-0.287408	0.173301	-1.65843	0.0972306	0.306157	elongation factor Ts, mitochondrial
CNAG_01844	-	0.761763	0.161556	4.71515	2.42e-06	8.02e-05	tetracycline efflux protein
CNAG_01845	PKC1	0.0766157	0.164774	0.464975	0.641949	0.845003	AGC/PKC protein kinase
CNAG_01846	-	-1.03801	0.575274	-1.80438	0.0711717	0.255356	flavoprotein
CNAG_01847	-	-0.434573	0.298616	-1.45529	0.145589	0.38909	hypothetical protein
CNAG_01848	-	0.500624	0.1749	2.86234	0.00420525	0.0349755	hypothetical protein
CNAG_01849	-	-0.608076	0.415915	-1.46202	0.143736	0.386577	hypothetical protein
CNAG_01850	TCO1	-0.0255084	0.30776	-0.082884	0.933944	0.977783	Two-component-like sensor kinase
CNAG_01851	-	-0.355878	1.74569	-0.20386	0.838463	0.941337	hypothetical protein
CNAG_01852	-	-0.276224	0.125436	-2.20211	0.0276579	0.136641	CCR4-NOT transcription complex subunit 2
CNAG_01853	-	-0.415338	0.2312	-1.79645	0.0724237	0.256898	splicing factor 3B subunit 5
CNAG_01854	-	-0.629043	0.158814	-3.96089	7.47e-05	0.00140169	heparinase II/III family protein
CNAG_01855	-	-0.500219	0.193741	-2.5819	0.00982589	0.0648136	hypothetical protein
CNAG_01856	-	-0.330498	0.343084	-0.963315	0.33539	0.630864	hypothetical protein
CNAG_01857	-	NA	NA	NA	NA	NA	hypothetical protein
CNAG_01858	HOB2	0.0193385	0.5418	0.0356931	0.971527	0.991807	hypothetical protein
CNAG_01859	-	-0.138582	0.249586	-0.555245	0.578727	0.80999	hypothetical protein
CNAG_01860	-	-0.463502	0.276648	-1.67542	0.0938512	0.300044	ornithine cyclodeaminase
CNAG_01861	-	0.542275	0.20929	2.59102	0.00956911	0.0635215	26S proteasome non-ATPase regulatory subunit 10
CNAG_01862	-	0.132206	0.56057	0.235841	0.813556	0.928506	hexose transporter
CNAG_01863	SNF2	0.166949	0.191843	0.870239	0.38417	0.67239	ATP-dependent helicase STH1/SNF2
CNAG_01865	-	-0.072231	0.175475	-0.411631	0.68061	0.863412	hypothetical protein
CNAG_01866	-	0.199674	0.369335	0.54063	0.588763	0.816684	hypothetical protein
CNAG_01867	-	0.0944273	0.222802	0.423816	0.6717	0.858492	mitochondrial division protein 1
CNAG_01868	-	-0.263424	0.179215	-1.46988	0.141595	0.382673	protein KTI12
CNAG_01869	-	-0.433708	0.235539	-1.84134	0.0655715	0.241726	hypothetical protein
CNAG_01870	-	0.311791	0.223164	1.39714	0.162372	0.41688	electron transfer flavoprotein beta subunit
CNAG_01871	-	-0.12857	0.174277	-0.737734	0.460676	0.730307	prolactin regulatory element-binding protein
CNAG_01872	CTR2	0.27405	0.215913	1.26926	0.204348	0.477076	Copper transport protein CTR2, putative
CNAG_01873	-	2.13923	2.7109	0.789124	0.43004	0.704543	hypothetical protein
CNAG_01874	-	0.547498	0.169588	3.22841	0.00124481	0.0137721	Glutathione S-transferase
CNAG_01875	-	0.143083	0.199264	0.71806	0.47272	0.741048	wd-repeat protein
CNAG_01876	-	-0.290504	0.165214	-1.75834	0.0786893	0.271032	TBC1 domain family member 5
CNAG_01877	GUA1	-0.269342	0.410189	-0.656628	0.51142	0.766602	GMP synthase [glutamine-hydrolyzing]
CNAG_01878	-	-0.330748	0.224509	-1.47321	0.140696	0.381351	myo-inositol 2-dehydrogenase
CNAG_01879	-	-0.400487	0.31618	-1.26664	0.205283	0.477991	cathepsin A (carboxypeptidase C)
CNAG_01880	-	-0.0707934	0.170673	-0.41479	0.678296	0.861709	hypothetical protein
CNAG_01881	-	-0.143117	0.187617	-0.762811	0.445576	0.718709	molecular chaperone GrpE
CNAG_01882	-	0.340902	0.191664	1.77864	0.0752988	0.262716	histone-lysine N-methyltransferase, H3 lysine-79 specific
CNAG_01884	-	0.0808502	0.242236	0.333767	0.738556	0.892023	large subunit ribosomal protein L3
CNAG_01885	CID14	0.141598	0.241125	0.587237	0.557045	0.796932	DNA polymerase sigma subunit
CNAG_01886	-	-0.078292	0.173725	-0.450667	0.65223	0.849072	hypothetical protein
CNAG_01889	-	0.125522	0.298618	0.420344	0.674234	0.859439	Glutathione S-transferase
CNAG_01890	MET6	0.31549	0.338662	0.931577	0.351555	0.645006	5-methyltetrahydropteroyltriglutamate- homocysteine S-methyltransferase
CNAG_01891	-	-0.180012	0.213419	-0.843467	0.398967	0.683767	RAD57 protein
CNAG_01892	-	-1.18098	0.336747	-3.50703	0.000453146	0.00613891	hypothetical protein
CNAG_01893	-	-0.620193	0.337006	-1.84031	0.0657234	0.241918	glutathione S-transferase Gst3
CNAG_01895	-	-0.0604602	0.424314	-0.142489	0.886693	0.960913	hypothetical protein
CNAG_01896	-	-0.544084	0.249136	-2.18389	0.0289707	0.140651	alcohol dehydrogenase (NADP)
CNAG_01898	-	0.0927988	0.181941	0.510049	0.610017	0.829601	protein MAK11
CNAG_01899	-	-0.802039	0.232745	-3.44599	0.000568965	0.00747228	prefoldin alpha subunit
CNAG_01900	NDX1	-0.38819	0.270575	-1.43469	0.151376	0.399764	hypothetical protein
CNAG_01901	NDX2	0.574852	0.708691	0.811146	0.417282	0.696455	hypothetical protein
CNAG_01902	-	-0.128259	0.256797	-0.499457	0.617458	0.83154	general transcriptional repressor
CNAG_01903	-	-0.266612	0.32523	-0.819764	0.412351	0.692499	hypothetical protein
CNAG_01904	-	0.447622	0.159724	2.80248	0.00507117	0.0402059	vacuolar amino acid transporter 5
CNAG_01905	KSP1	0.695546	0.304364	2.28524	0.0222987	0.117225	serine/threonine protein kinase
CNAG_01906	-	0.0357493	0.169011	0.211521	0.832481	0.938227	mitochondrial distribution and morphology protein 12
CNAG_01907	-	-0.546593	0.23774	-2.29912	0.0214979	0.114	PLK/PLK1 protein kinase
CNAG_01908	HEM4	-0.0993349	0.171082	-0.580627	0.561492	0.800084	uroporphyrinogen-III synthase
CNAG_01909	-	-0.228142	0.477419	-0.477865	0.632746	0.841232	signal transducer
CNAG_01910	-	0.0141946	0.161701	0.0877833	0.930049	0.976592	hypothetical protein
CNAG_01911	SEC6	-0.0422519	0.144915	-0.291563	0.770621	0.905776	exocyst complex component
CNAG_01912	-	-0.941013	0.287376	-3.2745	0.00105851	0.012172	NAD synthetase
CNAG_01913	-	-0.746178	0.271856	-2.74475	0.00605567	0.046013	hypothetical protein
CNAG_01914	-	0.267238	0.150887	1.77111	0.0765423	0.265264	mitochondrial protein
CNAG_01915	-	-0.949094	0.157377	-6.03069	1.63e-09	1.49e-07	ribonucleoside-diphosphate reductase subunit M2
CNAG_01916	-	-0.456609	0.186255	-2.45152	0.0142254	0.0854928	DNA mismatch repair protein msh6
CNAG_01917	-	0.293033	0.234427	1.25	0.2113	0.485299	ribonuclease P protein subunit POP4
CNAG_01918	-	0.0503089	0.201814	0.249284	0.803141	0.924316	cytoskeletal regulatory protein binding protein
CNAG_01919	-	-0.0209133	0.192259	-0.108777	0.91338	0.968677	hypothetical protein
CNAG_01920	UBI4	0.245582	0.304138	0.807468	0.419397	0.697911	Polyubiquitin
CNAG_01921	-	-1.36356	0.417283	-3.26772	0.00108418	0.0123698	hypothetical protein
CNAG_01922	-	-0.362105	0.243434	-1.48749	0.136886	0.376617	alternative cyclin Pho80
CNAG_01924	-	-0.0320459	0.297412	-0.10775	0.914194	0.968998	hypothetical protein
CNAG_01925	-	0.240948	0.362122	0.665377	0.50581	0.764664	hypothetical protein
CNAG_01926	PEX5	0.473581	0.202389	2.33995	0.0192861	0.105887	peroxisome targeting signal receptor
CNAG_01927	-	-0.488042	0.189807	-2.57125	0.0101333	0.0659475	hypothetical protein
CNAG_01928	-	-0.0708916	0.198735	-0.356714	0.721306	0.883572	Xaa-Pro aminopeptidase
CNAG_01929	-	0.444021	0.46371	0.95754	0.338295	0.633109	hypothetical protein
CNAG_01930	-	0.504188	0.170179	2.96269	0.00304965	0.0274159	endopeptidase
CNAG_01931	-	-0.466861	0.814035	-0.573515	0.566296	0.802308	hypothetical protein
CNAG_01933	-	0.334342	1.59784	0.209246	0.834256	0.939247	hypothetical protein
CNAG_01936	-	-0.246899	0.379254	-0.651012	0.515039	0.768611	Sugar transporter
CNAG_01937	-	-0.114319	0.886783	-0.128915	0.897425	0.962982	hypothetical protein
CNAG_01938	KIN1	-0.21489	0.170971	-1.25688	0.208796	0.483395	CAMK/CAMKL/KIN1 protein kinase
CNAG_01939	-	-0.0855817	0.278079	-0.307761	0.758264	0.90074	hypothetical protein
CNAG_01940	-	0.264177	0.246029	1.07376	0.28293	0.571829	Alpha-amylase
CNAG_01941	-	-0.182523	0.176998	-1.03122	0.302439	0.595052	glucan synthesis regulatory protein
CNAG_01942	-	-0.799527	0.277157	-2.88475	0.00391725	0.0331831	hypothetical protein
CNAG_01944	-	-0.974064	0.917415	-1.06175	0.28835	0.579557	hypothetical protein
CNAG_01945	-	0.06822	0.664911	0.1026	0.91828	0.970606	hypothetical protein
CNAG_01946	-	0.260759	0.379491	0.687127	0.492003	0.754027	allantoate permease
CNAG_01947	-	0.778747	0.176783	4.40509	1.06e-05	0.000273432	2,4-dienoyl-CoA reductase
CNAG_01949	-	0.237718	0.258597	0.919263	0.357958	0.650687	chlorophyll synthesis pathway protein BchC
CNAG_01950	-	-0.0732596	0.220077	-0.332882	0.739223	0.892023	hypothetical protein, variant
CNAG_01951	-	-0.0270833	0.194783	-0.139043	0.889416	0.961499	small subunit ribosomal protein S22-A
CNAG_01952	-	-0.24362	0.264683	-0.920422	0.357352	0.64991	aryl-alcohol dehydrogenase
CNAG_01953	-	1.78039	0.446613	3.98641	6.71e-05	0.00129925	hypothetical protein
CNAG_01954	-	0.0680024	0.483249	0.140719	0.888092	0.961499	aldo-keto reductase
CNAG_01955	-	-0.200437	1.27563	-0.157128	0.875144	0.954917	Alcohol dehydrogenase
CNAG_01956	-	0.272311	0.171666	1.58628	0.112675	0.335806	hypothetical protein
CNAG_01957	-	0.436096	0.177578	2.4558	0.0140573	0.0849722	20S proteasome subunit beta 7
CNAG_01958	-	-0.12956	0.152913	-0.847285	0.396836	0.682133	HET-C2 protein
CNAG_01959	-	-0.243276	0.294349	-0.826487	0.408528	0.690531	condensin complex subunit 1
CNAG_01960	-	0.770597	0.350146	2.20079	0.0277512	0.136641	efflux protein EncT
CNAG_01961	-	0.0560822	0.179063	0.313197	0.754131	0.89954	MSP domain-containing protein
CNAG_01962	-	0.382344	0.299207	1.27786	0.201299	0.472503	ubiquinone biosynthesis protein COQ4, mitochondrial
CNAG_01963	-	2.43175	0.183952	13.2195	6.78e-40	2.47e-36	CMP/dCMP deaminase zinc-binding protein
CNAG_01964	OPT1	-0.0356502	0.201928	-0.176549	0.859862	0.949095	OPT family small oligopeptide transporter
CNAG_01965	-	0.175437	0.506661	0.346262	0.729146	0.887837	hypothetical protein
CNAG_01970	-	0.0600906	0.274293	0.219074	0.826592	0.936075	hypothetical protein
CNAG_01971	-	1.60977	0.801045	2.00959	0.0444748	0.188155	hypothetical protein
CNAG_01972	TAF10	-0.121787	0.230656	-0.528003	0.597497	0.823193	C2H2 zinc finger protein Zas1A
CNAG_01973	ZFC2	0.332859	0.153945	2.16219	0.0306034	0.145588	C2H2 zinc finger protein Zas1A
CNAG_01974	-	-0.495226	0.194285	-2.54896	0.0108044	0.0695097	large subunit ribosomal protein L36
CNAG_01975	-	-0.202253	0.159597	-1.26727	0.205057	0.477617	helicase
CNAG_01976	-	-0.167585	0.169793	-0.987001	0.323642	0.61881	large subunit ribosomal protein L23
CNAG_01978	RCE1	-0.315146	0.174907	-1.8018	0.0715775	0.255704	Ras processing enzyme 1, putative
CNAG_01979	-	0.00297547	0.1671	0.0178066	0.985793	0.995358	transcription initiation factor TFIID subunit 10
CNAG_01980	-	NA	NA	NA	NA	NA	hypothetical protein
CNAG_01981	-	-0.694845	0.230789	-3.01074	0.00260611	0.0243659	sulfide:quinone oxidoreductase
CNAG_01982	-	0.351073	0.270632	1.29723	0.19455	0.463947	hypothetical protein
CNAG_01983	RCV1	-0.234741	0.18743	-1.25242	0.210415	0.485093	Protein required for cytokinesis and virulence 1
CNAG_01984	TAL1	-0.681324	0.239942	-2.83953	0.00451798	0.0367375	transaldolase
CNAG_01985	-	0.21481	0.292191	0.735172	0.462235	0.731046	hypothetical protein
CNAG_01986	-	-0.61374	0.130832	-4.69107	2.72e-06	8.86e-05	hypothetical protein
CNAG_01987	-	-0.0722147	0.156018	-0.462861	0.643464	0.845828	carbohydrate binding protein
CNAG_01988	PHY1	-0.146846	0.166961	-0.87952	0.37912	0.668795	bacteriophytochrome histidine kinase
CNAG_01989	-	-0.745953	0.464081	-1.60738	0.107971	0.327004	hypothetical protein
CNAG_01990	-	-0.320644	0.168729	-1.90035	0.0573873	0.223251	small subunit ribosomal protein S5
CNAG_01991	-	-0.143993	0.170668	-0.843703	0.398835	0.683767	cytochrome c oxidase subunit 4
CNAG_01992	-	0.490624	0.482566	1.0167	0.309297	0.603068	hypothetical protein
CNAG_01993	-	0.767009	0.390188	1.96574	0.0493284	0.201565	hypothetical protein
CNAG_01994	-	0.586251	0.61572	0.95214	0.341026	0.635248	hypothetical protein
CNAG_01995	-	-0.574057	0.431125	-1.33153	0.183014	0.447994	hypothetical protein
CNAG_01996	-	0.95789	0.171734	5.57775	2.44e-08	1.52e-06	hypothetical protein
CNAG_01997	-	1.37522	0.25163	5.46524	4.62e-08	2.54e-06	prephenate dehydrogenase (NADP)
CNAG_02000	-	-0.447404	0.317213	-1.41042	0.158416	0.410779	Short-chain dehydrogenase
CNAG_02001	INP5203	0.664689	0.2461	2.70089	0.00691548	0.0507506	inositol-polyphosphate 5-phosphatase
CNAG_02002	-	0.116895	0.28041	0.416871	0.676773	0.86124	hypothetical protein
CNAG_02004	-	0.0161321	0.255362	0.0631734	0.949628	0.984948	OTU domain-containing protein 6B
CNAG_02005	-	-1.64259	0.582878	-2.81807	0.00483131	0.0386241	hypothetical protein
CNAG_02006	-	-0.27135	0.268061	-1.01227	0.311409	0.604837	protein N-terminal amidase
CNAG_02007	ADK1	-0.492071	0.213761	-2.30197	0.0213369	0.113393	adenylate kinase 1
CNAG_02009	-	0.432627	0.202203	2.13957	0.0323897	0.151706	extensin
CNAG_02010	-	0.303413	0.281636	1.07732	0.281336	0.569694	tartrate transporter
CNAG_02011	-	1.14966	0.185692	6.19123	5.97e-10	6.23e-08	PQQ enzyme repeat protein
CNAG_02012	-	-0.38591	0.150939	-2.55674	0.0105659	0.0683975	TPR repeat-containing protein
CNAG_02013	-	-0.326347	0.32651	-0.9995	0.317552	0.612297	hypothetical protein
CNAG_02016	-	1.299	0.693854	1.87215	0.0611854	0.231971	hypothetical protein
CNAG_02017	-	-0.079267	0.510814	-0.155178	0.876681	0.955737	hypothetical protein
CNAG_02018	-	-0.230677	0.444622	-0.518817	0.603888	0.82674	hypothetical protein
CNAG_02020	-	0.22766	0.229676	0.99122	0.321578	0.616317	SWR1-complex protein 4
CNAG_02022	-	0.204366	0.156511	1.30576	0.191633	0.460147	DNA-directed RNA polymerase II subunit RPB3
CNAG_02023	-	-0.0793453	0.400015	-0.198356	0.842767	0.941969	hypothetical protein
CNAG_02024	-	-0.0782957	0.400031	-0.195724	0.844826	0.94326	hypothetical protein
CNAG_02025	-	-0.0495231	0.243938	-0.203015	0.839123	0.94144	DNA-directed RNA polymerase III subunit RPC3
CNAG_02026	-	0.365177	0.226358	1.61327	0.106685	0.324814	hypothetical protein
CNAG_02027	-	0.326616	0.273082	1.19604	0.231683	0.509716	hypothetical protein
CNAG_02028	-	-0.0956802	0.174253	-0.549089	0.582944	0.812649	CMGC/SRPK protein kinase
CNAG_02029	WSP1	0.1655	0.197409	0.83836	0.401829	0.685555	wiskott-Aldrich syndrome protein
CNAG_02033	-	0.306312	0.242765	1.26176	0.207034	0.480832	hypothetical protein
CNAG_02034	-	0.619778	0.194035	3.19415	0.00140241	0.0151038	hypothetical protein
CNAG_02035	-	-0.168792	0.176075	-0.958632	0.337744	0.632535	triose-phosphate isomerase
CNAG_02036	-	-0.326283	0.365828	-0.891902	0.372445	0.662993	putative sugar transporter
CNAG_02037	-	-0.0923307	0.189918	-0.48616	0.626854	0.837027	large subunit ribosomal protein L22
CNAG_02038	-	-0.458445	0.242645	-1.88937	0.0588425	0.226796	hypothetical protein
CNAG_02039	-	0.566332	0.188004	3.01234	0.00259245	0.0243376	Integral membrane protein
CNAG_02040	-	1.46377	0.318234	4.59968	4.23e-06	0.000130367	hypothetical protein
CNAG_02041	-	-0.662655	0.41953	-1.57952	0.114218	0.338204	hypothetical protein
CNAG_02043	-	1.22509	0.270487	4.52921	5.92e-06	0.000169532	hypothetical protein
CNAG_02044	-	-0.389621	0.6531	-0.596572	0.550793	0.79296	hypothetical protein
CNAG_02045	-	-0.272555	0.26921	-1.01243	0.311334	0.604837	acetoacetate-CoA ligase
CNAG_02047	-	0.0506694	0.184145	0.27516	0.783193	0.913267	hypothetical protein
CNAG_02048	PUT5	1.24574	0.342763	3.63442	0.000278608	0.00416031	Proline dehydrogenase
CNAG_02049	PUT1	3.61982	0.292852	12.3606	4.27e-35	7.8e-32	Proline dehydrogenase
CNAG_02050	QDR1	0.586973	0.165117	3.5549	0.00037812	0.00533018	Putative MFS multidrug transporter
CNAG_02051	-	-0.177669	0.274652	-0.646888	0.517705	0.770292	kinesin family member 20/23
CNAG_02053	-	-0.611712	0.709763	-0.861854	0.388768	0.676255	hypothetical protein
CNAG_02054	-	0.0767914	0.232142	0.330795	0.740799	0.892479	hypothetical protein
CNAG_02056	-	-0.227563	0.240987	-0.944298	0.345018	0.638814	hypothetical protein
CNAG_02057	URE6	0.0457986	0.346784	0.132067	0.894932	0.962982	urease accessory protein
CNAG_02058	-	-0.290086	0.260508	-1.11354	0.265477	0.554086	hypothetical protein
CNAG_02059	-	-0.509459	0.192432	-2.64748	0.00810942	0.0568282	CCR4-Not complex subunit Caf16
CNAG_02060	-	-0.0850615	0.39771	-0.213878	0.830642	0.937313	hypothetical protein
CNAG_02061	-	-0.669273	0.275519	-2.42913	0.015135	0.0890307	hypothetical protein
CNAG_02062	-	0.616491	0.252218	2.44428	0.0145143	0.0865879	glycoside hydrolase family 2
CNAG_02063	-	-0.279395	0.313659	-0.890761	0.373057	0.663683	hypothetical protein
CNAG_02064	-	0.370313	0.204263	1.81292	0.0698438	0.2526	TATA-box-binding protein-associated factor
CNAG_02065	-	0.151007	0.22948	0.658038	0.510514	0.766602	hypothetical protein
CNAG_02066	FZC13	-0.160251	0.535239	-0.2994	0.764635	0.903749	hypothetical protein
CNAG_02067	-	0.0965387	0.215647	0.44767	0.654392	0.849487	vacuolar protein
CNAG_02068	-	-0.0974133	0.157765	-0.617457	0.536933	0.782032	stromal membrane-associated protein
CNAG_02070	-	-1.03643	0.565832	-1.8317	0.0669963	0.245339	hypothetical protein
CNAG_02071	-	-0.0404369	0.263916	-0.153219	0.878226	0.956435	putative scaffold protein
CNAG_02072	-	-0.12442	0.273441	-0.455016	0.649097	0.848245	hypothetical protein
CNAG_02073	-	-0.459797	0.166418	-2.7629	0.00572895	0.044174	DNA mismatch repair protein MLH1
CNAG_02074	-	0.307067	0.171336	1.79218	0.0731034	0.257999	mitochondrial processing peptidase
CNAG_02075	-	-0.164088	0.19486	-0.842079	0.399744	0.684377	hypothetical protein
CNAG_02077	-	-0.188562	0.163635	-1.15234	0.249183	0.534199	elongator complex protein 5
CNAG_02079	-	-0.781124	0.233139	-3.35046	0.000806762	0.00995231	cytoplasmic protein
CNAG_02080	-	-0.191582	0.153335	-1.24943	0.211507	0.485515	hypothetical protein, variant
CNAG_02081	-	0.14364	0.178231	0.805917	0.420291	0.698036	mannosyl-oligosaccharide alpha-1,2-mannosidase
CNAG_02082	-	0.558049	0.266062	2.09744	0.0359547	0.163087	DASH complex subunit DAD1
CNAG_02083	SIT2	-1.02613	0.366242	-2.80177	0.00508227	0.0402503	siderochrome-iron transporter
CNAG_02084	ERG20	-0.46228	0.173368	-2.66647	0.00766535	0.054714	farnesyl diphosphate synthase
CNAG_02085	HST302	-0.457201	0.259751	-1.76015	0.0783821	0.270102	histone deacetylase
CNAG_02086	-	-0.2461	0.264618	-0.930018	0.352362	0.645075	Acyl-CoA-dependent ceramide synthase
CNAG_02088	-	0.00321301	0.146912	0.0218703	0.982551	0.995358	hypothetical protein
CNAG_02089	-	0.517137	0.354704	1.45794	0.144857	0.388164	hypothetical protein
CNAG_02091	-	0.129472	0.158327	0.81775	0.4135	0.693313	Nucleosome assembly protein 1
CNAG_02092	-	0.333618	0.256616	1.30006	0.193579	0.462839	protein EFR3
CNAG_02093	-	1.17178	0.274919	4.26226	2.02e-05	0.000467634	hypothetical protein
CNAG_02094	-	-0.257184	0.273166	-0.941492	0.346453	0.640455	ARP2/3 complex 34 kDa subunit
CNAG_02095	-	-0.332728	0.269774	-1.23336	0.217441	0.492303	cyclin
CNAG_02096	-	0.3562	0.232207	1.53397	0.125036	0.357204	peroxin-16
CNAG_02097	-	0.264731	0.215863	1.22638	0.220055	0.495514	hypothetical protein
CNAG_02099	FAS1	0.0663152	0.306845	0.21612	0.828895	0.936353	fatty acid synthase subunit beta, fungi type
CNAG_02100	FAS2	-0.106214	0.299794	-0.354289	0.723122	0.884314	fatty acid synthase subunit alpha, fungi type
CNAG_02101	-	-0.365943	0.231653	-1.5797	0.114175	0.338204	hypothetical protein
CNAG_02102	-	-0.252608	0.345042	-0.732107	0.464103	0.732282	hypothetical protein
CNAG_02103	-	0.481199	0.266077	1.80849	0.0705295	0.254199	hypothetical protein
CNAG_02104	-	-0.499082	0.327949	-1.52183	0.128052	0.362137	phosphatidylinositol transfer protein SFH5
CNAG_02105	-	-0.891516	0.237943	-3.74676	0.000179131	0.00285593	methylated-DNA-protein-cysteine methyltransferase
CNAG_02106	-	0.151963	0.217255	0.699471	0.484258	0.748529	mitochondrial intermembrane space import and assembly protein 40
CNAG_02109	INP5201	-0.063268	0.146152	-0.432892	0.665093	0.854555	type I inositol-1,4,5-trisphosphate 5- phosphatase 1
CNAG_02110	-	0.325037	0.18323	1.77393	0.0760744	0.264647	peptide alpha-N-acetyltransferase
CNAG_02111	-	-0.0970082	0.155059	-0.625621	0.531564	0.778826	protein Clp1
CNAG_02112	-	-0.440827	0.298245	-1.47807	0.139389	0.379475	ubiquitin-conjugating enzyme E2 W
CNAG_02113	-	-0.242138	0.173487	-1.39571	0.162801	0.417553	clathrin assembly protein
CNAG_02114	-	0.189697	0.149609	1.26796	0.204813	0.477599	hypothetical protein
CNAG_02115	NHP6B02	-0.299146	0.214473	-1.3948	0.163077	0.417792	Non-histone chromosomal protein 6, putative
CNAG_02116	-	-0.11241	0.240622	-0.467164	0.640382	0.844923	arf/Sar family protein
CNAG_02117	-	0.200262	0.184167	1.08739	0.276863	0.564877	NAD-binding Rossmann fold oxidoreductase
CNAG_02118	-	-0.782484	0.703742	-1.11189	0.266185	0.554365	hypothetical protein
CNAG_02119	-	0.188236	0.207832	0.905712	0.365088	0.656296	hypothetical protein
CNAG_02120	-	-0.103578	0.151133	-0.685342	0.493128	0.754261	TIGR01456 family HAD hydrolase
CNAG_02121	-	0.15535	0.263893	0.588687	0.556072	0.796632	hypothetical protein
CNAG_02122	-	0.454182	0.159815	2.84193	0.00448419	0.0366259	cytoplasmic tRNA 2-thiolation protein 1
CNAG_02123	-	0.289643	0.162127	1.78652	0.0740151	0.260086	methionyl-tRNA formyltransferase
CNAG_02124	-	0.120987	0.221859	0.545332	0.585525	0.814325	hypothetical protein
CNAG_02125	-	-0.412045	0.711775	-0.578898	0.562658	0.800259	hypothetical protein
CNAG_02126	-	-0.689187	0.169054	-4.07672	4.57e-05	0.000950212	hypothetical protein
CNAG_02127	-	0.229622	0.319101	0.71959	0.471778	0.740843	cyclin-dependent protein kinase regulator
CNAG_02129	-	-0.79368	0.428055	-1.85416	0.0637168	0.237337	hypothetical protein
CNAG_02130	NSR1	-0.0648787	0.141846	-0.457389	0.647391	0.847794	RNA-binding protein 39
CNAG_02131	ISA1	0.428757	0.241805	1.77315	0.0762031	0.264717	iron-sulfur cluster assembly protein
CNAG_02132	-	0.943131	0.180527	5.22433	1.75e-07	8.51e-06	hypothetical protein
CNAG_02133	SOL3	-0.978975	0.264071	-3.70724	0.000209528	0.00322779	6-phosphogluconolactonase
CNAG_02134	RSC8	0.210009	0.157571	1.33279	0.182602	0.447344	rsc chromatin remodeling complex subunit
CNAG_02135	-	0.0797818	0.208496	0.382653	0.701977	0.873904	protein transporter SEC20
CNAG_02136	-	-0.126315	0.22273	-0.567122	0.570631	0.804912	small subunit ribosomal protein S6
CNAG_02137	-	-0.10765	0.186088	-0.578486	0.562936	0.800374	hypothetical protein
CNAG_02138	-	-0.0596857	0.159148	-0.375033	0.707636	0.877127	DNA replication ATP-dependent helicase dna2
CNAG_02139	-	-0.221045	0.142526	-1.55091	0.120924	0.350703	oxysterol-binding protein
CNAG_02140	-	-0.0365543	0.147106	-0.24849	0.803756	0.924316	NADH dehydrogenase (ubiquinone) 1 alpha subcomplex 12
CNAG_02141	-	-0.267933	0.411993	-0.650334	0.515476	0.769107	hypothetical protein
CNAG_02143	-	2.10518	0.510399	4.12459	3.71e-05	0.000792963	hypothetical protein, variant
CNAG_02144	-	-0.160948	0.17473	-0.921126	0.356985	0.649565	large subunit ribosomal protein L1-A
CNAG_02145	-	0.208652	0.141425	1.47536	0.140116	0.38077	hypothetical protein
CNAG_02146	-	-0.406467	2.33314	-0.174215	0.861697	0.949557	hypothetical protein
CNAG_02147	-	0.573491	0.20656	2.77639	0.00549666	0.0428352	cytochrome c peroxidase
CNAG_02148	-	-0.275554	0.226035	-1.21908	0.222815	0.499464	ubiquitin-conjugating enzyme E2 35
CNAG_02149	-	-0.323661	0.305949	-1.05789	0.290104	0.581597	hypothetical protein
CNAG_02150	-	0.100303	0.297288	0.337392	0.735821	0.890866	mRNA methyltransferase
CNAG_02151	-	0.44728	0.151835	2.94583	0.00322085	0.0286813	amidohydrolase
CNAG_02152	-	0.387905	0.196112	1.97798	0.0479315	0.198073	hypothetical protein
CNAG_02153	TUP1	-0.338888	0.168849	-2.00705	0.0447444	0.188967	glucose repression regulatory protein TUP1
CNAG_02154	-	0.0922102	0.232785	0.396117	0.692018	0.869279	anaphase-promoting complex subunit 6
CNAG_02155	-	-0.257447	0.868716	-0.296353	0.76696	0.904564	hypothetical protein
CNAG_02157	-	-0.619898	0.263174	-2.35547	0.0184993	0.102412	hypothetical protein
CNAG_02161	ASP1	0.341392	0.203085	1.68103	0.0927575	0.298046	Inositol heptakisphosphate kinase
CNAG_02162	-	0.349244	0.181581	1.92335	0.0544364	0.215211	U3 small nucleolar RNA-associated protein 24
CNAG_02163	-	0.0170073	0.311521	0.0545945	0.956462	0.987987	hypothetical protein
CNAG_02164	-	0.32181	0.238118	1.35147	0.176544	0.438985	hypothetical protein
CNAG_02165	-	-0.407386	0.2558	-1.5926	0.11125	0.333066	cytoplasmic protein
CNAG_02166	-	0.189984	0.218791	0.868336	0.38521	0.67292	DNA-directed RNA polymerase II subunit RPB1
CNAG_02167	-	0.534613	0.227101	2.35408	0.0185688	0.102719	vacuolar protein sorting-associated protein 27
CNAG_02168	-	0.195917	0.300352	0.65229	0.514214	0.768219	Glucoamylase
CNAG_02169	-	-1.75146	0.439167	-3.98813	6.66e-05	0.0012957	hypothetical protein
CNAG_02170	-	0.342851	0.560169	0.61205	0.540504	0.784668	hypothetical protein
CNAG_02171	-	-0.333111	0.158945	-2.09577	0.0361028	0.163087	DNA polymerase eta subunit
CNAG_02172	-	0.308489	0.199926	1.54302	0.122826	0.35338	ubiquitin-protein ligase
CNAG_02173	-	-0.511043	0.322347	-1.58538	0.11288	0.335879	transporter particle component
CNAG_02174	-	0.0580969	0.177193	0.327873	0.743008	0.893813	signal recognition particle protein SRP54
CNAG_02175	-	0.73791	0.265152	2.78297	0.00538634	0.0420653	5'-3' exoribonuclease 1
CNAG_02178	-	-0.219963	0.170067	-1.29339	0.195875	0.465882	hypothetical protein
CNAG_02179	-	0.157719	0.248165	0.635541	0.525076	0.776095	Hemolysin
CNAG_02181	-	0.0949259	0.125924	0.753832	0.45095	0.723065	dihydrokaempferol 4-reductase
CNAG_02182	GRE2	-0.575167	0.323177	-1.77973	0.0751205	0.26258	D-lactaldehyde dehydrogenase
CNAG_02183	-	0.428119	0.239748	1.78571	0.0741469	0.260424	anaphase-promoting complex subunit 1
CNAG_02185	-	-0.119775	0.292575	-0.409383	0.682259	0.863705	nuclear protein
CNAG_02186	-	0.0351551	0.311412	0.11289	0.910118	0.967816	myosin regulatory light chain
CNAG_02188	-	0.0444683	0.205648	0.216235	0.828804	0.936353	hypothetical protein
CNAG_02189	-	0.238632	0.275801	0.865232	0.386911	0.67444	Alpha-amylase
CNAG_02190	-	0.419837	0.183933	2.28256	0.0224565	0.117715	hypothetical protein
CNAG_02192	-	1.02242	0.164493	6.21561	5.11e-10	5.41e-08	hypothetical protein
CNAG_02194	-	-0.201595	0.326511	-0.617422	0.536957	0.782032	AGC/NDR protein kinase
CNAG_02195	-	0.245626	0.220942	1.11172	0.266257	0.554365	origin recognition complex subunit 1
CNAG_02196	CDC11	0.365819	0.185829	1.96858	0.0490017	0.200646	septin
CNAG_02197	-	-0.0698786	0.183622	-0.380557	0.703532	0.874564	hypothetical protein
CNAG_02199	-	0.459286	0.232744	1.97335	0.0484554	0.199	hypothetical protein
CNAG_02200	-	-0.389405	0.201261	-1.93482	0.0530123	0.211528	hypothetical protein
CNAG_02201	-	0.477784	0.206779	2.3106	0.0208548	0.111725	hypothetical protein
CNAG_02202	-	0.331446	0.224205	1.47831	0.139324	0.379475	Adenylylsulfate kinase
CNAG_02203	-	0.122555	0.217135	0.564421	0.572468	0.80609	karyopherin/importin that interacts with the nuclear pore complex
CNAG_02205	-	0.483342	0.226542	2.13356	0.0328789	0.152732	pH-response regulator protein palC
CNAG_02206	-	0.221544	1.36029	0.162865	0.870625	0.95294	hypothetical protein
CNAG_02207	-	-0.180683	0.300755	-0.600764	0.547997	0.790569	hypothetical protein
CNAG_02208	-	-0.0237879	0.314693	-0.0755908	0.939745	0.980008	ribonucleoside-diphosphate reductase large subunit
CNAG_02209	-	-0.173461	0.380347	-0.456059	0.648347	0.847869	nucleolar protein 56
CNAG_02210	-	0.0996553	0.211471	0.471249	0.637463	0.842997	ribonuclease Z
CNAG_02212	-	0.224994	0.324211	0.693973	0.487699	0.750354	translation initiation factor 3 subunit A
CNAG_02213	-	-0.0556744	0.226857	-0.245416	0.806134	0.925341	epsin
CNAG_02214	-	0.191832	0.264605	0.724975	0.468467	0.737389	ubiquitin-conjugating enzyme E2 J1
CNAG_02215	HAP3	0.496577	0.187562	2.64754	0.00810807	0.0568282	transcriptional activator
CNAG_02216	-	0.610408	0.167474	3.64478	0.000267617	0.00402915	hypothetical protein
CNAG_02218	-	-0.276304	0.342612	-0.806465	0.419975	0.698036	hypothetical protein
CNAG_02219	-	0.201068	0.217895	0.922775	0.356125	0.648646	hypothetical protein
CNAG_02220	-	0.93106	0.243519	3.82336	0.000131646	0.00220984	hypothetical protein
CNAG_02221	ZIP3	0.133381	0.148293	0.899441	0.368418	0.659174	solute carrier family 39 (zinc transporter), member 9
CNAG_02222	-	-0.429654	0.180042	-2.38641	0.0170139	0.0963066	phosphopantothenate-cysteine ligase
CNAG_02223	-	0.210513	0.188576	1.11633	0.264281	0.552628	signal sequence binding protein
CNAG_02224	-	-0.307263	0.162295	-1.89324	0.0583254	0.22522	hypothetical protein, variant
CNAG_02225	EXG104	-0.375883	0.337827	-1.11265	0.265859	0.554345	glucan 1,3-beta-glucosidase
CNAG_02226	-	0.192353	0.354602	0.542449	0.587509	0.816054	hypothetical protein
CNAG_02227	-	0.27502	0.180988	1.51955	0.128624	0.363332	hypothetical protein
CNAG_02228	-	0.00881153	0.196913	0.0447483	0.964308	0.990368	hypothetical protein
CNAG_02229	PFT1	-0.6416	0.162115	-3.95768	7.57e-05	0.001417	protein farnesyltransferase alpha subunit
CNAG_02230	-	-1.28898	0.445757	-2.89167	0.00383194	0.0326498	phosphoketolase
CNAG_02231	-	-0.186161	0.222576	-0.836391	0.402935	0.686315	cytosolic Fe-S cluster assembly factor NBP35
CNAG_02232	-	-0.276625	0.180288	-1.53435	0.124943	0.357078	RNA polymerase II-associated factor 1
CNAG_02233	MEC1	0.561692	0.198834	2.82492	0.00472918	0.0379478	serine/threonine-protein kinase ATR
CNAG_02234	-	0.0737878	0.216608	0.340651	0.733366	0.8903	large subunit ribosomal protein L6e
CNAG_02235	-	-0.598621	0.242699	-2.46652	0.0136434	0.0829507	hypothetical protein
CNAG_02236	PPG1	-0.373356	0.176076	-2.12043	0.0339699	0.156497	type 2a-like serine/threonine-protein phosphatase
CNAG_02237	SLA2	-0.409429	0.280644	-1.45889	0.144596	0.38789	actin cortical patch component
CNAG_02238	-	0.0303346	0.140195	0.216375	0.828696	0.936353	ubiquitin-conjugating enzyme E2 G2
CNAG_02239	-	0.378122	0.210262	1.79834	0.0721232	0.256649	26S protease regulatory subunit 4
CNAG_02240	-	0.183128	0.19097	0.95894	0.337589	0.632535	cytoplasmic protein
CNAG_02241	HOB5	-1.35037	2.45171	-0.550787	0.58178	0.81215	hypothetical protein
CNAG_02253	-	4.25334	1.28256	3.31629	0.000912196	0.0109016	hypothetical protein, variant 2
CNAG_02254	LPI12	0.626506	0.274406	2.28313	0.0224226	0.117706	quinate permease
CNAG_02255	-	0.342678	0.252534	1.35696	0.174794	0.436955	BNR/Asp-box repeat family protein
CNAG_02257	-	-0.269332	0.137408	-1.96009	0.0499853	0.203566	GTP-binding nuclear protein spi1
CNAG_02258	-	0.0110161	0.179539	0.061358	0.951074	0.985349	hypothetical protein
CNAG_02259	-	-0.250924	0.281569	-0.891166	0.37284	0.663533	tRNA-dihydrouridine synthase 2
CNAG_02260	CRG1	-0.404597	0.170021	-2.37968	0.0173276	0.0974025	xap5-domain-containing protein
CNAG_02261	-	-0.0304106	0.161818	-0.187931	0.850931	0.945284	hypothetical protein
CNAG_02262	-	0.297629	0.140572	2.11727	0.0342369	0.157231	ATP-binding cassette transporter
CNAG_02263	-	-0.86572	0.53703	-1.61205	0.10695	0.325226	hypothetical protein
CNAG_02264	-	-0.242898	0.39583	-0.613641	0.539453	0.783902	AFG1-family ATPase
CNAG_02265	-	0.00923669	0.289819	0.0318705	0.974575	0.99253	exportin-T
CNAG_02266	-	0.462464	0.188063	2.45909	0.0139289	0.0842657	NADH-quinone oxidoreductase subunit B 2
CNAG_02267	-	-0.263957	0.205179	-1.28647	0.198279	0.46901	cell cycle arrest protein BUB3
CNAG_02269	-	0.0333699	0.138112	0.241615	0.809078	0.926776	autophagy-like protein 18 Atg18
CNAG_02270	MET2	0.00890511	0.252886	0.0352139	0.971909	0.991807	homoserine O-acetyltransferase
CNAG_02280	-	-0.2446	0.162051	-1.5094	0.131195	0.367381	hypothetical protein
CNAG_02281	-	0.0634482	0.284283	0.223187	0.82339	0.934717	hypothetical protein
CNAG_02282	-	-0.226575	0.27202	-0.832935	0.404881	0.687225	carboxypeptidase A4
CNAG_02284	-	-1.00699	0.256676	-3.92318	8.74e-05	0.00159526	2-oxoisovalerate dehydrogenase E1 component, alpha subunit
CNAG_02285	-	0.0249586	0.155235	0.160779	0.872267	0.95363	nucleoside diphosphate kinase
CNAG_02286	-	0.152285	0.298809	0.509638	0.610305	0.829601	cytoplasmic protein
CNAG_02287	-	-0.0554141	0.174932	-0.316775	0.751414	0.89806	hypothetical protein
CNAG_02288	-	0.888178	0.311645	2.84996	0.00437244	0.0359949	solute carrier family 25 (mitochondrial citrate transporter), member 1
CNAG_02289	-	-0.254662	0.332635	-0.765589	0.443921	0.717307	rab family protein
CNAG_02290	-	-0.302961	0.179556	-1.68728	0.0915496	0.296582	parafibromin
CNAG_02291	-	0.16556	0.233958	0.707648	0.479164	0.74506	DASH complex subunit DAM1
CNAG_02292	-	0.274793	0.193285	1.4217	0.155114	0.405674	copper chaperone
CNAG_02293	-	-0.0814331	0.218552	-0.372603	0.709444	0.878205	hypothetical protein, variant
CNAG_02294	ADE2	0.107817	0.243184	0.443357	0.657507	0.850908	phosphoribosylaminoimidazole carboxylase
CNAG_02295	-	0.0407512	0.234386	0.173863	0.861973	0.949627	phosphotransferase enzyme family protein
CNAG_02296	-	0.944365	0.19412	4.86485	1.15e-06	4.33e-05	ATP-binding protein
CNAG_02297	-	0.520436	0.273287	1.90436	0.0568638	0.222042	hypothetical protein
CNAG_02298	-	-0.377779	0.281825	-1.34047	0.180092	0.443519	niemann-Pick C1 protein
CNAG_02299	-	1.01227	0.200504	5.04861	4.45e-07	1.95e-05	hypothetical protein
CNAG_02300	-	-0.710458	0.221967	-3.20073	0.00137079	0.0147851	hypothetical protein
CNAG_02301	-	0.17629	0.28226	0.624565	0.532256	0.778826	lupus La protein
CNAG_02302	-	-0.723337	0.389803	-1.85565	0.0635039	0.236985	hypothetical protein, variant
CNAG_02303	-	-0.048924	0.17139	-0.285453	0.775297	0.907974	pre-mRNA-splicing factor ATP-dependent RNA helicase prp16
CNAG_02304	-	-0.281261	0.228609	-1.23031	0.21858	0.493317	mitochondrial distribution and morphology protein 34
CNAG_02305	FZC45	0.211634	0.174424	1.21333	0.225004	0.501337	hypothetical protein
CNAG_02306	-	-0.201633	0.181813	-1.10901	0.267424	0.555385	molybdopterin binding domain-containing protein
CNAG_02307	-	-0.162195	0.187235	-0.866266	0.386344	0.673897	L-serine ammonia-lyase
CNAG_02308	-	-0.833618	0.222939	-3.73921	0.000184599	0.00291762	hypothetical protein
CNAG_02309	-	0.236903	0.150648	1.57256	0.115822	0.341295	FK506-binding protein 2
CNAG_02310	-	-0.156956	0.148609	-1.05617	0.29089	0.582258	casein kinase II subunit beta
CNAG_02311	-	-2.73339	1.45982	-1.87241	0.0611494	0.231955	hypothetical protein
CNAG_02312	-	0.0327584	0.217316	0.150741	0.88018	0.957235	patatin-like phospholipase domain-containing protein
CNAG_02313	-	-0.0957068	0.266729	-0.358817	0.719732	0.883376	hypothetical protein, variant
CNAG_02314	-	-0.159544	0.256595	-0.621774	0.53409	0.780142	hypothetical protein
CNAG_02315	-	-0.649124	0.172632	-3.76016	0.000169805	0.00272939	ubiquinol-cytochrome c reductase, iron-sulfur subunit
CNAG_02317	-	0.220322	0.281381	0.783002	0.433626	0.707494	protein arginine N-methyltransferase 3
CNAG_02318	-	0.0668833	0.210636	0.317531	0.750841	0.89806	hypothetical protein, variant
CNAG_02319	-	0.475368	0.24022	1.97889	0.0478286	0.197872	hypothetical protein
CNAG_02321	-	0.480829	1.41114	0.340739	0.7333	0.8903	hypothetical protein
CNAG_02322	FZC17	-0.029508	0.166864	-0.176839	0.859635	0.949095	hypothetical protein
CNAG_02323	-	-0.189579	0.180757	-1.04881	0.294266	0.586605	hypothetical protein
CNAG_02324	-	-0.39581	0.227283	-1.74149	0.0815978	0.277258	hypothetical protein
CNAG_02325	-	-0.285297	0.199743	-1.42832	0.153198	0.402288	mitochondrial protein
CNAG_02328	-	-0.0484179	0.14978	-0.323261	0.746498	0.895062	pre-rRNA-processing protein TSR1
CNAG_02330	-	-0.0863198	0.193875	-0.445233	0.656151	0.850396	large subunit ribosomal protein L21e
CNAG_02331	-	-0.280002	0.1787	-1.56688	0.117142	0.343937	small subunit ribosomal protein S9
CNAG_02332	-	0.235232	0.192276	1.22341	0.221175	0.497003	hypothetical protein
CNAG_02333	-	0.651016	0.250243	2.60153	0.00928086	0.0620026	hypothetical protein
CNAG_02334	-	1.9414	4.02772	0.48201	0.629799	NA	hypothetical protein
CNAG_02335	-	-1.49381	0.589158	-2.5355	0.0112288	0.0715469	hypothetical protein
CNAG_02336	-	1.00881	0.282952	3.5653	0.000363445	0.00516841	hypothetical protein
CNAG_02337	-	0.366376	0.216646	1.69113	0.0908119	0.29524	Uracil phosphoribosyltransferase
CNAG_02338	-	-0.41133	0.196288	-2.09554	0.0361228	0.163087	cellular nucleic acid-binding protein
CNAG_02339	-	0.273345	0.761186	0.359104	0.719517	0.883376	hypothetical protein
CNAG_02340	-	0.0242541	0.145827	0.166322	0.867904	0.952023	hypothetical protein
CNAG_02341	-	-0.0346432	0.249023	-0.139117	0.889358	0.961499	cyclin binding protein
CNAG_02342	-	0.0535169	0.280737	0.19063	0.848815	0.944934	hypothetical protein
CNAG_02343	-	0.442264	0.154283	2.86659	0.00414926	0.0346261	hypothetical protein
CNAG_02344	-	-0.0200245	0.323591	-0.0618822	0.950657	0.985057	Uracil phosphoribosyltransferase
CNAG_02345	EED1	-0.733771	0.208013	-3.52753	0.000419457	0.00575728	Polycomb protein EED
CNAG_02347	-	0.680855	0.158247	4.30248	1.69e-05	0.000399129	hypothetical protein
CNAG_02348	-	0.0155177	0.180476	0.0859817	0.931481	0.977392	hypothetical protein
CNAG_02349	-	0.519836	0.237239	2.19119	0.0284377	0.138805	hypothetical protein
CNAG_02350	-	-0.171284	0.17572	-0.974754	0.329682	0.624936	hypothetical protein
CNAG_02353	-	0.00379759	0.285365	0.0133078	0.989382	0.99662	betaine lipid synthase
CNAG_02354	-	-0.0727381	0.26803	-0.27138	0.786098	0.915047	large subunit ribosomal protein L2
CNAG_02355	-	-0.498021	0.314073	-1.58569	0.11281	0.33581	solute carrier family 35 (UDP-xylose/UDP-N- acetylglucosamine transporter), member B4
CNAG_02356	-	-0.138111	0.151667	-0.910623	0.362494	0.654291	phosphatidylinositol glycan, class F
CNAG_02357	MKK2	-0.0400388	0.136255	-0.293852	0.768871	0.904802	STE/STE7/MKK protein kinase
CNAG_02358	-	-0.282084	0.159631	-1.7671	0.0772121	0.267091	MRP family ATP-binding protein
CNAG_02359	-	-0.584498	0.169717	-3.44395	0.000573278	0.0075154	small subunit ribosomal protein S25e
CNAG_02360	-	0.2234	0.247573	0.90236	0.366866	0.658033	hypothetical protein
CNAG_02361	-	-0.608174	0.265202	-2.29325	0.0218339	0.115446	MFS transporter, ACS family, pantothenate transporter
CNAG_02363	-	-1.01356	0.293541	-3.45288	0.000554635	0.00729719	SCR1 protein
CNAG_02364	FZC19	-0.960274	0.203405	-4.72099	2.35e-06	7.84e-05	hypothetical protein
CNAG_02365	-	-0.104119	0.247846	-0.420095	0.674416	0.859439	Amidase
CNAG_02366	-	0.0423589	0.187328	0.226122	0.821107	0.933477	4-aminobutyrate aminotransferase
CNAG_02367	-	-0.289198	0.13245	-2.18345	0.0290029	0.140651	GTP-binding protein ypt3
CNAG_02368	-	0.00483283	0.17253	0.0280116	0.977653	0.993944	hypothetical protein
CNAG_02371	-	-0.266221	0.340173	-0.782606	0.433858	0.707624	coiled-coil domain-containing protein 130
CNAG_02372	-	0.400346	0.22194	1.80385	0.0712543	0.255356	enoyl reductase
CNAG_02373	-	-0.0496074	0.263933	-0.187954	0.850913	0.945284	ATP-binding protein
CNAG_02374	-	0.151482	0.152678	0.992167	0.321116	0.615951	hypothetical protein
CNAG_02376	ISP2	-0.280044	0.179313	-1.56176	0.118344	0.346843	Identified spore protein 2
CNAG_02377	-	0.158879	0.188875	0.841189	0.400242	0.684629	Aldehyde dehydrogenase
CNAG_02378	-	0.047356	0.333301	0.142082	0.887015	0.96112	H/ACA ribonucleoprotein complex subunit 2
CNAG_02381	-	-0.967171	2.38676	-0.405223	0.685313	0.865328	hypothetical protein
CNAG_02382	-	0.0417671	0.374949	0.111394	0.911304	0.96805	ribosome biogenesis protein BRX1
CNAG_02383	-	-0.425835	0.33956	-1.25408	0.209813	0.4844	trimethylguanosine synthase
CNAG_02384	-	0.448718	0.335547	1.33728	0.181133	0.444881	hypothetical protein
CNAG_02385	-	-0.0453035	0.25957	-0.174533	0.861447	0.949557	DNA primase small subunit
CNAG_02386	-	-0.13886	0.33181	-0.418494	0.675586	0.86048	hypothetical protein
CNAG_02388	-	0.386906	0.230882	1.67577	0.093783	0.299958	hypothetical protein
CNAG_02389	YPK101	-0.944215	0.424043	-2.2267	0.0259674	0.130588	AGC protein kinase
CNAG_02392	-	0.102827	0.344784	0.298236	0.765523	0.904214	hypothetical protein
CNAG_02393	-	0.0437803	0.216778	0.20196	0.839948	0.941735	hypothetical protein
CNAG_02394	-	0.0953268	0.17251	0.552586	0.580547	0.811011	hypothetical protein
CNAG_02396	-	-0.236673	0.16138	-1.46656	0.142496	0.384517	hypothetical protein
CNAG_02397	-	0.193376	0.157549	1.2274	0.219672	0.495102	hypothetical protein
CNAG_02398	-	-0.925472	0.197691	-4.68141	2.85e-06	9.16e-05	hypothetical protein
CNAG_02400	-	0.361226	0.159083	2.27067	0.0231667	0.120315	hypothetical protein
CNAG_02401	-	-0.64174	0.164143	-3.90965	9.24e-05	0.00167063	G patch domain-containing protein 1
CNAG_02402	-	0.258285	0.207652	1.24384	0.213559	0.487466	hypothetical protein
CNAG_02403	-	-0.0656944	0.185914	-0.35336	0.723819	0.884573	NADH dehydrogenase (ubiquinone) 1 beta subcomplex 9
CNAG_02404	-	0.170304	0.221779	0.767902	0.442545	0.715401	nuclear segregation protein Bfr1
CNAG_02405	-	-0.826971	0.336863	-2.45492	0.0140915	0.0850066	hypothetical protein
CNAG_02406	-	-0.286195	0.149871	-1.90961	0.0561834	0.220211	cell division control protein 45
CNAG_02408	-	-1.23018	0.480307	-2.56123	0.0104302	0.0676389	hypothetical protein
CNAG_02409	LIV5	0.228456	0.273245	0.836085	0.403107	0.686316	hypothetical protein
CNAG_02412	-	0.017813	0.283185	0.0629025	0.949844	0.984948	rRNA-processing protein CGR1
CNAG_02414	-	0.368344	0.710919	0.518124	0.604372	0.826955	hypothetical protein
CNAG_02415	ANXC3.1	-0.338011	0.215268	-1.57019	0.116371	0.342501	annexin XIV
CNAG_02417	-	-0.369152	0.195674	-1.88656	0.0592193	0.227611	lipase/esterase
CNAG_02418	-	0.730263	0.373068	1.95745	0.0502941	0.204367	asparagine-tRNA ligase
CNAG_02419	-	0.207323	0.200061	1.0363	0.300062	0.591059	hypothetical protein
CNAG_02420	-	0.521511	0.794051	0.656773	0.511327	0.766602	hypothetical protein
CNAG_02421	-	0.244698	0.254773	0.960453	0.336827	0.63194	hypothetical protein
CNAG_02422	-	-1.53455	0.260874	-5.88236	4.04e-09	3.25e-07	hypothetical protein
CNAG_02423	-	0.573477	0.296462	1.9344	0.0530638	0.211618	hypothetical protein
CNAG_02424	-	-0.283061	0.305144	-0.92763	0.3536	0.645819	hypothetical protein
CNAG_02425	-	-1.31825	0.192006	-6.8657	6.62e-12	1.01e-09	hypothetical protein
CNAG_02426	-	0.0203417	0.240942	0.0844257	0.932718	0.977783	pre-mRNA-splicing factor syf1
CNAG_02427	-	-0.261032	0.316339	-0.825165	0.409278	0.691161	hypothetical protein, variant
CNAG_02428	-	0.311245	0.167959	1.8531	0.0638675	0.237455	GC-rich sequence DNA-binding factor
CNAG_02430	-	0.492489	0.243388	2.02347	0.0430243	0.184152	ABC transporter ABCC.6
CNAG_02431	-	-0.600924	0.265214	-2.26581	0.0234633	0.121399	TatD DNase
CNAG_02432	-	0.309414	0.183005	1.69074	0.0908872	0.295263	hypothetical protein
CNAG_02433	-	0.153301	0.192109	0.797993	0.424875	0.700999	thiol oxidase
CNAG_02434	ATX1	-0.12534	0.183751	-0.682118	0.495164	0.756491	Copper transport protein ATX1
CNAG_02436	-	-0.299476	0.225458	-1.3283	0.18408	0.449025	hypothetical protein
CNAG_02437	-	0.245648	0.54516	0.450598	0.652279	0.849072	rRNA biogenesis protein RRP5
CNAG_02438	-	-0.577488	0.360208	-1.60321	0.108889	0.32833	hypothetical protein
CNAG_02439	-	0.356256	0.363741	0.979423	0.327371	0.622702	hypothetical protein
CNAG_02440	-	0.281992	0.170355	1.65532	0.0978591	0.307364	cation-transporting ATPase
CNAG_02441	-	-0.0220627	0.718652	-0.0307001	0.975509	0.992766	hypothetical protein
CNAG_02442	-	-0.256523	0.16289	-1.57483	0.115296	0.340297	hypothetical protein
CNAG_02443	-	-0.31053	0.156705	-1.98162	0.0475219	0.19705	NADH dehydrogenase
CNAG_02446	-	-0.42891	0.303796	-1.41184	0.157998	0.410279	response regulator receiver protein
CNAG_02448	-	-0.165503	0.301092	-0.549676	0.582542	0.812536	hypothetical protein
CNAG_02449	-	0.609342	0.128441	4.74413	2.09e-06	7.21e-05	long-chain fatty acid CoA ligase
CNAG_02452	-	0.312047	0.438035	0.712379	0.47623	0.742791	hypothetical protein
CNAG_02453	PTP5	-0.0438029	0.205225	-0.213438	0.830985	0.93741	hypothetical protein
CNAG_02454	-	0.514709	0.327766	1.57036	0.116332	0.342501	H/ACA ribonucleoprotein complex non-core subunit NAF1
CNAG_02455	-	-0.423616	0.438908	-0.965159	0.334465	0.630156	choline transporter
CNAG_02457	-	-0.0877162	0.277952	-0.31558	0.752321	0.8983	importin beta-2 subunit
CNAG_02458	-	0.0173554	0.195882	0.0886015	0.929399	0.976389	GTPase activating protein
CNAG_02459	-	-0.241482	0.249618	-0.967408	0.33334	0.628791	Atypical/ABC1/ABC1-A protein kinase
CNAG_02460	HEM13	-0.464122	0.573763	-0.808909	0.418568	0.697167	coproporphyrinogen III oxidase
CNAG_02463	-	1.45951	0.207374	7.03805	1.95e-12	3.39e-10	hypothetical protein
CNAG_02464	-	-0.0672992	0.206123	-0.3265	0.744046	0.894043	5-oxoprolinase (ATP-hydrolysing)
CNAG_02465	-	0.0565727	0.264063	0.214239	0.83036	0.937139	allantoate permease
CNAG_02466	-	0.0324858	0.254948	0.127421	0.898607	0.963254	hypothetical protein
CNAG_02467	-	-0.228739	0.184977	-1.23658	0.216242	0.491077	DNA repair/transcription protein MET18/MMS19
CNAG_02468	-	0.353459	0.181451	1.94796	0.0514199	0.207213	AP-3 complex subunit delta-1
CNAG_02469	-	-0.150687	0.240296	-0.627089	0.530601	0.778826	cytoplasmic protein
CNAG_02470	PPP2	0.180536	0.191982	0.940378	0.347024	0.640873	phosphoric monoester hydrolase
CNAG_02471	-	0.346541	0.214951	1.61219	0.106921	0.325226	hypothetical protein
[truncated: 5,616 more rows]

## Sheet: WT_vs_bud32_upregulated
gene_id	genesymbol	log2FoldChange	lfcSE	stat	pvalue	padj	Function
CNAG_13199	-	8.87525	1.26069	7.03999	1.92e-12	3.39e-10	-
CNAG_09008	-	5.75995	1.86049	3.09593	0.00196198	0.0195448	-
CNAG_09012	-	5.20459	1.91576	2.71672	0.00659321	0.0489942	-
CNAG_00937	-	4.60269	0.520344	8.84548	9.11e-19	3.91e-16	hypothetical protein
CNAG_12126	-	4.42594	1.07111	4.13212	3.59e-05	0.000771949	-
CNAG_02253	-	4.25334	1.28256	3.31629	0.000912196	0.0109016	hypothetical protein, variant 2
CNAG_03980	-	4.23165	0.331694	12.7577	2.82e-37	6.87e-34	hypothetical protein
CNAG_07827	-	4.0403	0.902922	4.47469	7.65e-06	0.000206946	-
CNAG_00827	-	3.96696	0.484808	8.18255	2.78e-16	8.12e-14	ribose 5-phosphate isomerase
CNAG_12430	-	3.86616	0.637341	6.06608	1.31e-09	1.21e-07	-
CNAG_02049	PUT1	3.61982	0.292852	12.3606	4.27e-35	7.8e-32	Proline dehydrogenase
CNAG_01668	-	3.27026	0.382823	8.54247	1.31e-17	4.36e-15	hypothetical protein
CNAG_06503	-	3.11521	0.809529	3.84818	0.000119	0.00203975	uridine permease
CNAG_03461	-	2.98439	0.342953	8.70205	3.26e-18	1.19e-15	hypothetical protein, variant
CNAG_10501	-	2.95317	0.972696	3.03607	0.00239685	0.0228186	-
CNAG_06374	-	2.93751	0.514391	5.71066	1.13e-08	7.98e-07	malate dehydrogenase (oxaloacetate- decarboxylating)(NADP)
CNAG_04225	-	2.93388	0.272125	10.7814	4.21e-27	5.13e-24	hypothetical protein
CNAG_12358	-	2.87663	0.32498	8.85173	8.62e-19	3.91e-16	-
CNAG_06844	-	2.81665	0.759629	3.70793	0.00020896	0.00322779	hypothetical protein
CNAG_12145	-	2.78971	0.638874	4.3666	1.26e-05	0.000318846	-
CNAG_05345	-	2.78536	0.367495	7.57932	3.47e-14	7.46e-12	amino acid transporter
CNAG_05075	-	2.77663	0.525656	5.28223	1.28e-07	6.34e-06	solute carrier family 20 (sodium-dependent phosphate transporter)
CNAG_07399	-	2.61044	0.62326	4.18837	2.81e-05	0.000625492	-
CNAG_07869	-	2.52249	0.655976	3.84541	0.000120353	0.00205813	-
CNAG_04874	-	2.48185	0.248642	9.98163	1.83e-23	1.91e-20	hypothetical protein
CNAG_05256	CAT2	2.4751	0.433228	5.71315	1.11e-08	7.94e-07	catalase 2
CNAG_07466	-	2.47293	0.528699	4.67738	2.91e-06	9.22e-05	-
CNAG_01963	-	2.43175	0.183952	13.2195	6.78e-40	2.47e-36	CMP/dCMP deaminase zinc-binding protein
CNAG_00905	-	2.41636	0.212807	11.3547	7.03e-30	1.03e-26	MFS transporter
CNAG_13046	-	2.40979	0.738706	3.26218	0.00110559	0.0125163	-
CNAG_12075	-	2.39963	0.638778	3.7566	0.000172238	0.00275807	-
CNAG_06629	-	2.3549	0.476705	4.93995	7.81e-07	3.15e-05	hypothetical protein
CNAG_13103	-	2.33923	0.56398	4.14772	3.36e-05	0.000729762	-
CNAG_01714	-	2.30997	0.513556	4.49799	6.86e-06	0.000191097	sulfonate dioxygenase
CNAG_00587	-	2.28238	0.392767	5.81102	6.21e-09	4.77e-07	hypothetical protein
CNAG_12461	-	2.26723	0.670175	3.38304	0.00071688	0.0090565	-
CNAG_06817	UAP1	2.25907	0.252942	8.9312	4.21e-19	2.05e-16	uric acid xanthine permease
CNAG_12210	-	2.20638	0.493799	4.46818	7.89e-06	0.000211781	-
CNAG_05302	-	2.1952	0.34071	6.44299	1.17e-10	1.4e-08	Amine oxidase
CNAG_02706	-	2.16843	0.689989	3.1427	0.00167398	0.0173628	hypothetical protein
CNAG_00826	DAK101	2.14879	0.307387	6.99052	2.74e-12	4.55e-10	dihydroxyacetone kinase
CNAG_03231	-	2.11437	0.313626	6.74168	1.57e-11	2.2e-09	hypothetical protein
CNAG_02587	-	2.10763	0.221007	9.53647	1.48e-21	1.2e-18	alfa-L-rhamnosidase
CNAG_02143	-	2.10518	0.510399	4.12459	3.71e-05	0.000792963	hypothetical protein, variant
CNAG_01603	-	2.09279	0.393289	5.32124	1.03e-07	5.23e-06	hypothetical protein
CNAG_00730	AFR1	2.08603	0.387654	5.38115	7.4e-08	3.89e-06	ATP-binding cassette transporter
CNAG_06529	-	2.07992	0.450902	4.61281	3.97e-06	0.0001231	hypothetical protein
CNAG_07547	GPM1	2.07152	0.276386	7.49505	6.63e-14	1.34e-11	-
CNAG_05032	-	2.06146	0.207118	9.95306	2.45e-23	2.23e-20	hypothetical protein
CNAG_06373	-	2.02766	0.611944	3.31347	0.000921471	0.0109944	mitotic spindle assembly checkpoint protein MAD2B
CNAG_04307	-	2.01436	0.270646	7.44278	9.86e-14	1.89e-11	Urate oxidase
CNAG_01653	CIG1	2.00912	0.501894	4.00307	6.25e-05	0.00123239	cytokine inducing-glycoprotein
CNAG_05324	-	2.0081	0.637422	3.15034	0.00163082	0.0169633	Sugar transporter
CNAG_12633	-	2.00598	0.298582	6.71836	1.84e-11	2.53e-09	-
CNAG_10500	-	1.99076	0.522789	3.80797	0.000140113	0.00233586	-
CNAG_03519	-	1.98844	0.441912	4.49963	6.81e-06	0.000191097	cytoplasmic protein
CNAG_03398	ZIP2	1.98331	0.696657	2.84689	0.00441483	0.0363031	solute carrier family 39 (zinc transporter), member 1/2/3
CNAG_06539	-	1.98192	0.437418	4.53096	5.87e-06	0.000169084	monocarboxylic acid transporter
CNAG_12543	-	1.97688	0.45877	4.3091	1.64e-05	0.000389891	-
CNAG_03532	-	1.95638	0.710142	2.75491	0.00587089	0.0449952	3-beta hydroxysteroid dehydrogenase/isomerase
CNAG_12570	-	1.95586	0.609205	3.21052	0.00132496	0.0144186	-
CNAG_07626	-	1.95483	0.53657	3.64318	0.000269285	0.00404593	-
CNAG_04096	-	1.93997	0.254838	7.61256	2.69e-14	5.95e-12	racemase
CNAG_00433	-	1.93833	0.232975	8.31992	8.8e-17	2.79e-14	hypothetical protein
CNAG_02526	-	1.93101	0.535634	3.60509	0.000312042	0.00460308	hypothetical protein
CNAG_02759	-	1.89527	0.207669	9.1264	7.08e-20	4.31e-17	hypothetical protein
CNAG_03754	ISP1	1.88794	0.4595	4.10868	3.98e-05	0.000842239	short-chain dehydrogenase/reductase SDR
CNAG_00275	-	1.87724	0.432476	4.34068	1.42e-05	0.000351587	hypothetical protein
CNAG_06918	-	1.85499	0.333932	5.55498	2.78e-08	1.66e-06	hypothetical protein
CNAG_01354	-	1.83986	0.409921	4.48833	7.18e-06	0.000197052	hypothetical protein
CNAG_05785	STB4	1.83769	0.602867	3.04824	0.00230184	0.0221742	putative transcription factor
CNAG_12070	-	1.80757	0.621442	2.90867	0.00362971	0.0312289	-
CNAG_07406	-	1.79503	0.344248	5.21433	1.84e-07	8.8e-06	-
CNAG_12420	-	1.78515	0.226654	7.87607	3.38e-15	9.49e-13	-
CNAG_06845	-	1.78046	0.315701	5.6397	1.7e-08	1.14e-06	STE/STE11/CDC15 protein kinase
CNAG_01953	-	1.78039	0.446613	3.98641	6.71e-05	0.00129925	hypothetical protein
CNAG_01635	-	1.77822	0.25896	6.86678	6.57e-12	1.01e-09	hypothetical protein
CNAG_05303	ICL1	1.77117	0.33197	5.33533	9.54e-08	4.87e-06	isocitrate lyase
CNAG_13134	-	1.76928	0.294045	6.01704	1.78e-09	1.6e-07	-
CNAG_12995	-	1.76431	0.412145	4.28079	1.86e-05	0.000434457	-
CNAG_07797	CLR6	1.75624	0.313551	5.60111	2.13e-08	1.35e-06	-
CNAG_02893	-	1.73491	0.31581	5.49353	3.94e-08	2.25e-06	hypothetical protein
CNAG_06610	-	1.7191	0.345966	4.96899	6.73e-07	2.75e-05	MFS transporter
CNAG_03719	-	1.69508	0.490414	3.45642	0.000547393	0.00723802	Putative transporter of the major facilitator superfamily (MFS)
CNAG_01075	-	1.68443	0.355869	4.7333	2.21e-06	7.54e-05	methylmalonate-semialdehyde dehydrogenase (acylating)
CNAG_06623	-	1.67687	0.504562	3.32341	0.000889245	0.0106622	inositol oxygenase
CNAG_12616	-	1.66402	0.53824	3.0916	0.00199081	0.0197512	-
CNAG_03400	GRE202	1.6626	0.252306	6.58961	4.41e-11	5.96e-09	oxidoreductase
CNAG_06931	-	1.64825	0.346557	4.75607	1.97e-06	6.9e-05	Beta-glucosidase
CNAG_00539	-	1.62372	0.545387	2.97719	0.00290907	0.0263876	membrane transporter
CNAG_04347	-	1.62083	0.450844	3.59511	0.000324256	0.00472046	Aspartate kinase
CNAG_03807	-	1.61914	0.353478	4.58058	4.64e-06	0.000141668	E3 ubiquitin-protein ligase CCNP1IP1
CNAG_07401	-	1.6014	0.271991	5.88768	3.92e-09	3.21e-07	-
CNAG_06758	-	1.59999	0.534236	2.99492	0.00274519	0.0254383	efflux protein
CNAG_06027	-	1.59997	0.528796	3.02568	0.00248071	0.0234639	aryl-alcohol dehydrogenase
CNAG_01742	AQY1	1.59328	0.542946	2.93451	0.00334075	0.0295687	aquaporin-associated protein
CNAG_01079	-	1.59041	0.252133	6.30783	2.83e-10	3.13e-08	2,4-dihydroxyhept-2-ene-1,7-dioic acid aldolase
CNAG_00976	-	1.58736	0.174517	9.09572	9.4e-20	5.28e-17	carbamoyl-phosphate synthase, small subunit
CNAG_02493	-	1.57931	0.179256	8.81035	1.25e-18	5.06e-16	hypothetical protein
CNAG_06908	-	1.57311	0.208381	7.54919	4.38e-14	9.14e-12	pyridoxal biosynthesis lyase pdxS
CNAG_06935	-	1.5715	0.200014	7.85695	3.94e-15	1.06e-12	isochorismatase hydrolase
CNAG_10503	-	1.55535	0.562434	2.76539	0.00568551	0.0440718	-
CNAG_07391	-	1.54172	0.275236	5.60146	2.13e-08	1.35e-06	-
CNAG_06000	-	1.53051	0.266763	5.73734	9.62e-09	7.09e-07	glycoprotein
CNAG_06558	-	1.52625	0.282946	5.39413	6.89e-08	3.64e-06	NADPH-ferrihemoprotein reductase
CNAG_00979	CTR4	1.5251	0.347453	4.38937	1.14e-05	0.000289226	Copper uptake transporter
CNAG_05035	-	1.5223	0.168276	9.04646	1.48e-19	7.7e-17	ferredoxin-NADP reductase
CNAG_00992	-	1.50527	0.329617	4.56671	4.95e-06	0.000148264	homocitrate synthase, mitochondrial
CNAG_05425	-	1.50363	0.353738	4.25069	2.13e-05	0.000490906	asparagine synthase (glutamine-hydrolyzing)
CNAG_03436	-	1.48941	0.253138	5.88378	4.01e-09	3.25e-07	Alanine transaminase
CNAG_04707	-	1.48815	0.328172	4.53466	5.77e-06	0.000167181	hypothetical protein
CNAG_03238	-	1.47759	0.31084	4.75353	2e-06	6.95e-05	dioxygenase subfamily protein
CNAG_04012	FZC18	1.46881	0.238163	6.16724	6.95e-10	6.86e-08	hypothetical protein
CNAG_12659	-	1.4648	0.381618	3.83839	0.000123841	0.002103	-
CNAG_01267	-	1.46432	0.210453	6.95796	3.45e-12	5.55e-10	hypothetical protein
CNAG_02040	-	1.46377	0.318234	4.59968	4.23e-06	0.000130367	hypothetical protein
CNAG_02463	-	1.45951	0.207374	7.03805	1.95e-12	3.39e-10	hypothetical protein
CNAG_05719	-	1.45093	0.289465	5.01246	5.37e-07	2.27e-05	hypothetical protein
CNAG_03912	LPI5	1.44197	0.29557	4.87859	1.07e-06	4.11e-05	Putative major facilitator superfamily (MFS) transporter
CNAG_07589	-	1.43512	0.271024	5.29519	1.19e-07	5.99e-06	-
CNAG_06259	-	1.43029	0.328079	4.35959	1.3e-05	0.000328106	MFS transporter, SP family, general alpha glucoside:H symporter
CNAG_01539	-	1.42746	0.252795	5.64672	1.64e-08	1.11e-06	Myo-inositol-1-phosphate synthase
CNAG_01072	-	1.42589	0.183292	7.77935	7.29e-15	1.9e-12	Amidase
CNAG_01448	-	1.41981	0.293673	4.83466	1.33e-06	4.92e-05	hypothetical protein
CNAG_06112	-	1.41028	0.470715	2.99604	0.00273507	0.0253768	carbamoyl-phosphate synthase arginine-specific large chain
CNAG_12963	-	1.40013	0.331812	4.21966	2.45e-05	0.000556566	-
CNAG_13157	-	1.39511	0.259727	5.37145	7.81e-08	4.07e-06	-
CNAG_03588	LYS2	1.37791	0.419279	3.28637	0.00101486	0.0118002	L-aminoadipate-semialdehyde dehydrogenase
CNAG_04582	-	1.37527	0.336562	4.08624	4.38e-05	0.000917274	hypothetical protein
CNAG_01997	-	1.37522	0.25163	5.46524	4.62e-08	2.54e-06	prephenate dehydrogenase (NADP)
CNAG_05678	-	1.36947	0.305428	4.48377	7.33e-06	0.000200564	membrane protein
CNAG_04622	-	1.36028	0.210352	6.4667	1e-10	1.24e-08	endoplasmic reticulum protein
CNAG_06777	-	1.35033	0.248585	5.43206	5.57e-08	3.01e-06	fructosyl amino acid oxidase
CNAG_04677	-	1.34986	0.277719	4.86054	1.17e-06	4.38e-05	xylitol dehydrogenase
CNAG_06651	-	1.34296	0.469184	2.86232	0.00420549	0.0349755	amidohydrolase
CNAG_00532	-	1.33916	0.216613	6.18228	6.32e-10	6.41e-08	hypothetical protein
CNAG_03746	-	1.33802	0.451725	2.96203	0.00305623	0.0274159	hypothetical protein
CNAG_05894	-	1.33446	0.393768	3.38895	0.00070162	0.00890996	dynein heavy chain 1, cytosolic
CNAG_04310	-	1.33335	0.34278	3.88981	0.000100322	0.00178671	hypothetical protein
CNAG_00450	LEU2	1.33186	0.204542	6.51143	7.44e-11	9.54e-09	3-isopropylmalate dehydrogenase
CNAG_03713	-	1.33121	0.26606	5.00344	5.63e-07	2.36e-05	efflux protein EncT
CNAG_04338	-	1.32568	0.234482	5.65366	1.57e-08	1.07e-06	cation diffusion facilitator 1
CNAG_04736	-	1.32292	0.239375	5.52655	3.27e-08	1.91e-06	hypothetical protein
CNAG_01555	-	1.31672	0.445074	2.95843	0.00309206	0.0276694	hypothetical protein
CNAG_00306	-	1.31214	0.423501	3.09832	0.00194619	0.019414	Copper-detoxifying metallothionein 2
CNAG_04951	-	1.31133	0.283548	4.62474	3.75e-06	0.000117041	3-deoxy-7-phosphoheptulonate synthase
CNAG_06372	-	1.30632	0.199749	6.53983	6.16e-11	8.18e-09	hypothetical protein
CNAG_03386	-	1.29439	0.262908	4.92335	8.51e-07	3.41e-05	solute carrier family 25 (mitochondrial carnitine/acylcarnitine transporter), member 20/29
CNAG_07803	-	1.2832	0.26797	4.78858	1.68e-06	5.95e-05	-
CNAG_00276	-	1.27785	0.238839	5.35028	8.78e-08	4.55e-06	hypothetical protein
CNAG_04186	-	1.27367	0.401942	3.16878	0.00153082	0.0161067	hypothetical protein
CNAG_04276	FCY4	1.27332	0.206087	6.17858	6.47e-10	6.47e-08	cytosine-purine permease
CNAG_04753	-	1.26603	0.275946	4.58797	4.48e-06	0.000137318	Gluconolactonase
CNAG_05061	-	1.26462	0.424332	2.98026	0.00288	0.0262872	hypothetical protein
CNAG_12909	-	1.26265	0.320188	3.94347	8.03e-05	0.00149343	-
CNAG_07324	-	1.25013	0.249416	5.01223	5.38e-07	2.27e-05	-
CNAG_07449	-	1.24723	0.295997	4.21365	2.51e-05	0.000569823	-
CNAG_02048	PUT5	1.24574	0.342763	3.63442	0.000278608	0.00416031	Proline dehydrogenase
CNAG_06507	-	1.2451	0.368305	3.38063	0.000723211	0.0091207	hypothetical protein
CNAG_12683	-	1.24435	0.370941	3.35458	0.000794848	0.00983725	-
CNAG_03909	-	1.23881	0.264771	4.67881	2.89e-06	9.22e-05	hypothetical protein
CNAG_05725	-	1.23378	0.294416	4.1906	2.78e-05	0.000623165	ketol-acid reductoisomerase, mitochondrial
CNAG_05377	ITR3	1.23185	0.264058	4.66509	3.08e-06	9.71e-05	myo-inositol transporter, putative
CNAG_02043	-	1.22509	0.270487	4.52921	5.92e-06	0.000169532	hypothetical protein
CNAG_01709	-	1.21548	0.179956	6.7543	1.44e-11	2.06e-09	translation initiation factor 5
CNAG_05185	-	1.21317	0.389994	3.11073	0.00186623	0.0188481	hypothetical protein, variant
CNAG_05431	RIM101	1.21048	0.156278	7.74568	9.51e-15	2.34e-12	pH-response transcription factor pacC/RIM101
CNAG_07799	-	1.20664	0.25414	4.74795	2.05e-06	7.11e-05	-
CNAG_01594	-	1.20616	0.316538	3.81049	0.000138694	0.00231749	glycine dehydrogenase
CNAG_06650	-	1.20281	0.251052	4.79108	1.66e-06	5.91e-05	hypothetical protein
CNAG_00373	-	1.19796	0.199365	6.00886	1.87e-09	1.66e-07	glucan 1,3-beta-glucosidase
CNAG_03669	-	1.19781	0.309176	3.87421	0.000106971	0.00187314	hypothetical protein
CNAG_03068	-	1.19584	0.275295	4.34384	1.4e-05	0.000347749	hypothetical protein
CNAG_05264	-	1.19506	0.193125	6.188	6.09e-10	6.27e-08	alpha-amylase AmyA
CNAG_05685	-	1.19079	0.190317	6.25689	3.93e-10	4.28e-08	neutral amino acid transporter
CNAG_03393	-	1.18639	0.215632	5.50191	3.76e-08	2.16e-06	acyl-CoA thioesterase II
CNAG_03140	-	1.185	0.260692	4.5456	5.48e-06	0.000161076	Sugar transporter
CNAG_12341	-	1.17816	0.422456	2.78883	0.00528983	0.0414891	-
CNAG_07377	TRA1	1.17293	0.309106	3.79461	0.000147878	0.00245081	-
CNAG_02093	-	1.17178	0.274919	4.26226	2.02e-05	0.000467634	hypothetical protein
CNAG_02900	-	1.1701	0.26505	4.41464	1.01e-05	0.000263861	hypothetical protein
CNAG_07386	-	1.16819	0.200644	5.82217	5.81e-09	4.51e-07	-
CNAG_04325	-	1.16277	0.364562	3.18949	0.00142526	0.0152823	extradiol ring-cleavage dioxygenase
CNAG_03199	-	1.15785	0.301732	3.83735	0.000124371	0.00210709	FAD dependent oxidoreductase
CNAG_07769	TOM1	1.15438	0.286283	4.03231	5.52e-05	0.00111117	-
CNAG_00828	SIP401	1.15088	0.266291	4.32189	1.55e-05	0.000371575	pathway-specific nitrogen regulator
CNAG_02011	-	1.14966	0.185692	6.19123	5.97e-10	6.23e-08	PQQ enzyme repeat protein
CNAG_05991	-	1.14685	0.221503	5.17758	2.25e-07	1.06e-05	glycosyl hydrolase family 88
CNAG_05045	-	1.14349	0.272974	4.189	2.8e-05	0.000625492	hypothetical protein
CNAG_07513	-	1.12742	0.218447	5.16109	2.46e-07	1.13e-05	-
CNAG_07702	-	1.12599	0.312178	3.60689	0.000309886	0.00458055	-
CNAG_02758	-	1.12552	0.299754	3.7548	0.00017348	0.00277188	NADH:flavin oxidoreductase/NADH oxidase
CNAG_07540	-	1.12467	0.238243	4.72069	2.35e-06	7.84e-05	-
CNAG_05654	-	1.11823	0.193814	5.76963	7.94e-09	5.98e-07	hypothetical protein
CNAG_12063	-	1.1152	0.176608	6.31454	2.71e-10	3.04e-08	-
CNAG_03848	-	1.11327	0.231728	4.80423	1.55e-06	5.59e-05	glutathione transferase
CNAG_12200	-	1.10405	0.348204	3.1707	0.00152073	0.0160468	-
CNAG_08014	-	1.10238	0.298897	3.68814	0.000225899	0.00346537	-
CNAG_12217	-	1.0972	0.284789	3.85268	0.000116834	0.00201209	-
CNAG_05720	-	1.09669	0.179402	6.11302	9.78e-10	9.39e-08	GTPase inhibitor
CNAG_00871	CLR3	1.0957	0.39148	2.79887	0.00512812	0.0405255	hypothetical protein
CNAG_12767	-	1.094	0.201007	5.44262	5.25e-08	2.86e-06	-
CNAG_06245	-	1.08964	0.336933	3.23398	0.00122076	0.0135884	hypothetical protein
CNAG_06345	-	1.0881	0.239449	4.54419	5.51e-06	0.000161076	mitochondrial distribution and morphology protein 10
CNAG_00237	-	1.08449	0.346294	3.1317	0.00173795	0.0177937	3-isopropylmalate dehydratase, large subunit
CNAG_02796	-	1.08079	0.304791	3.54601	0.000391111	0.00547105	3-deoxy-7-phosphoheptulonate synthase
CNAG_01794	-	1.07277	0.236783	4.5306	5.88e-06	0.000169084	2-hydroxyacid dehydrogenase
CNAG_03599	-	1.07275	0.214464	5.00201	5.67e-07	2.36e-05	mandelate racemase/muconate lactonizing enzyme
CNAG_01758	PGU1	1.07004	0.255636	4.18581	2.84e-05	0.000630668	Polygalacturonase
CNAG_06849	-	1.06382	0.310966	3.42102	0.000623858	0.00809131	saccharopine dehydrogenase (NAD, L-lysine forming)
CNAG_00126	-	1.05851	0.238961	4.42963	9.44e-06	0.000247938	2-deoxy-D-gluconate 3-dehydrogenase
CNAG_04974	-	1.05692	0.334636	3.15843	0.00158621	0.0165939	hypothetical protein
CNAG_00543	-	1.03801	0.296076	3.5059	0.000455064	0.00615348	hypothetical protein
CNAG_04141	-	1.03725	0.187784	5.52366	3.32e-08	1.92e-06	vacuolar protein
CNAG_03141	-	1.03267	0.335659	3.07654	0.00209421	0.0205813	hypothetical protein
CNAG_07429	-	1.02625	0.32373	3.17009	0.0015239	0.016057	-
CNAG_02192	-	1.02242	0.164493	6.21561	5.11e-10	5.41e-08	hypothetical protein
CNAG_02903	-	1.02146	0.306878	3.32857	0.000872943	0.0105012	alcohol dehydrogenase (NADP)
CNAG_04417	-	1.01722	0.255472	3.98174	6.84e-05	0.00131461	alpha-ketoglutarate-dependent 2,4- dichlorophenoxyacetate dioxygenase
CNAG_02299	-	1.01227	0.200504	5.04861	4.45e-07	1.95e-05	hypothetical protein
CNAG_02336	-	1.00881	0.282952	3.5653	0.000363445	0.00516841	hypothetical protein
CNAG_01621	-	1.00458	0.250278	4.01388	5.97e-05	0.00119165	hypothetical protein
CNAG_04241	-	1.00424	0.206267	4.86866	1.12e-06	4.27e-05	cytoplasmic protein
CNAG_00654	SRX1	1.00352	0.250962	3.99868	6.37e-05	0.00124698	sulfiredoxin

## Sheet: WT_vs_bud32_downregulated
gene_id	genesymbol	log2FoldChange	lfcSE	stat	pvalue	padj	Function
CNAG_12612	-	-7.53801	1.54279	-4.88595	1.03e-06	4.02e-05	-
CNAG_05002	-	-4.97015	1.40724	-3.53184	0.000412684	0.00567498	hypothetical protein
CNAG_01047	-	-4.44717	0.581498	-7.64779	2.04e-14	4.67e-12	hypothetical protein
CNAG_13039	-	-3.44782	1.2597	-2.73702	0.00619988	0.0468649	-
CNAG_04015	-	-3.14635	0.359115	-8.7614	1.93e-18	7.41e-16	amino acid transporter
CNAG_06267	-	-3.0916	0.329217	-9.39077	5.96e-21	4.35e-18	hypothetical protein
CNAG_05683	-	-2.94519	0.564059	-5.22142	1.78e-07	8.54e-06	hypothetical protein
CNAG_04517	-	-2.91919	0.378243	-7.71777	1.18e-14	2.79e-12	hypothetical protein
CNAG_13015	-	-2.83581	0.635408	-4.46297	8.08e-06	0.000215411	-
CNAG_12372	-	-2.73395	0.903554	-3.02577	0.00248001	0.0234639	-
CNAG_00393	-	-2.66157	0.436477	-6.09786	1.08e-09	1.02e-07	1,4-alpha-glucan-branching enzyme
CNAG_06117	-	-2.52433	0.325958	-7.74435	9.61e-15	2.34e-12	hypothetical protein, variant 1
CNAG_03143	-	-2.49967	0.468269	-5.33812	9.39e-08	4.83e-06	hypothetical protein
CNAG_03679	ACY1	-2.47557	0.475355	-5.20783	1.91e-07	9.06e-06	hypothetical protein
CNAG_12546	-	-2.41065	0.737355	-3.26932	0.00107807	0.0123202	-
CNAG_12770	-	-2.4006	0.636524	-3.77142	0.000162324	0.00263398	-
CNAG_05939	-	-2.38958	0.542926	-4.40131	1.08e-05	0.000276655	hypothetical protein
CNAG_07612	-	-2.37195	0.340981	-6.95627	3.49e-12	5.55e-10	-
CNAG_12228	-	-2.35346	0.778113	-3.02457	0.00248986	0.02352	-
CNAG_00247	LYS9	-2.33881	0.408072	-5.73137	9.96e-09	7.27e-07	alpha-aminoadipic semialdehyde synthase
CNAG_13129	-	-2.2482	0.502928	-4.47021	7.81e-06	0.000210549	-
CNAG_04105	-	-2.235	0.537225	-4.16027	3.18e-05	0.000692857	hypothetical protein
CNAG_07902	-	-2.18602	0.320864	-6.81294	9.56e-12	1.4e-09	-
CNAG_06448	-	-2.17796	0.465531	-4.67845	2.89e-06	9.22e-05	Cystathionine gamma-lyase
CNAG_12399	-	-2.17609	0.547998	-3.97097	7.16e-05	0.0013576	-
CNAG_02558	-	-2.11371	0.379335	-5.57215	2.52e-08	1.54e-06	hypothetical protein
CNAG_02712	BUD32	-2.07665	0.226658	-9.16203	5.09e-20	3.38e-17	BUD32 protein kinase
CNAG_00984	-	-2.0621	0.580756	-3.55072	0.000384174	0.00539469	glucose and ribitol dehydrogenase
CNAG_12666	-	-2.0608	0.476216	-4.32746	1.51e-05	0.000365926	-
CNAG_06574	APP1	-2.04616	0.513119	-3.98769	6.67e-05	0.0012957	antiphagocytic protein 1
CNAG_03083	-	-2.04516	0.407763	-5.01557	5.29e-07	2.27e-05	cupin domain-containing protein
CNAG_04943	-	-2.0442	0.141514	-14.4452	2.69e-47	1.96e-43	CBS domain-containing protein
CNAG_12355	-	-2.02978	0.536337	-3.78453	0.000153999	0.00253265	-
CNAG_12869	-	-2.0128	0.464818	-4.33029	1.49e-05	0.000363295	-
CNAG_02665	-	-2.00583	0.273911	-7.32295	2.43e-13	4.54e-11	hypothetical protein
CNAG_05167	-	-1.96763	0.523339	-3.75976	0.000170073	0.00272939	hypothetical protein
CNAG_03082	-	-1.9307	0.322014	-5.99568	2.03e-09	1.78e-07	cupin domain-containing protein
CNAG_05971	-	-1.91847	0.424113	-4.52348	6.08e-06	0.000172833	hypothetical protein
CNAG_13021	-	-1.90388	0.32268	-5.90023	3.63e-09	3.01e-07	-
CNAG_01489	CAS9	-1.90234	0.317469	-5.9922	2.07e-09	1.8e-07	maltose O-acetyltransferase
CNAG_03084	-	-1.90075	0.393967	-4.82465	1.4e-06	5.12e-05	endoribonuclease L-PSP
CNAG_01341	-	-1.88748	0.530187	-3.56003	0.00037081	0.00523725	mannose-6-phosphate isomerase
CNAG_06602	-	-1.88622	0.338633	-5.5701	2.55e-08	1.55e-06	cysteine-type peptidase
CNAG_07393	-	-1.86562	0.469504	-3.97359	7.08e-05	0.00135145	-
CNAG_00002	-	-1.84626	0.247258	-7.46692	8.21e-14	1.62e-11	hypothetical protein
CNAG_04016	-	-1.83177	0.576062	-3.17981	0.0014737	0.0156859	Identified spore protein 5
CNAG_04100	-	-1.82843	0.382335	-4.78229	1.73e-06	6.11e-05	hypothetical protein
CNAG_01584	-	-1.81614	0.504095	-3.60278	0.00031483	0.00462553	hydrolase
CNAG_12558	-	-1.81087	0.418237	-4.32978	1.49e-05	0.000363295	-
CNAG_00866	-	-1.7959	0.534369	-3.36079	0.000777194	0.00965148	transketolase
CNAG_12249	-	-1.7725	0.643373	-2.755	0.00586914	0.0449952	-
CNAG_12657	-	-1.77031	0.359994	-4.91761	8.76e-07	3.48e-05	-
CNAG_12203	-	-1.77023	0.543036	-3.25988	0.0011146	0.0125988	-
CNAG_06294	-	-1.76815	0.316355	-5.58915	2.28e-08	1.44e-06	hypothetical protein
CNAG_04818	-	-1.75425	0.557633	-3.14588	0.00165586	0.0171993	hypothetical protein
CNAG_07651	-	-1.75185	0.212095	-8.25978	1.46e-16	4.44e-14	-
CNAG_02169	-	-1.75146	0.439167	-3.98813	6.66e-05	0.0012957	hypothetical protein
CNAG_13099	-	-1.73417	0.436336	-3.9744	7.06e-05	0.00135145	-
CNAG_12417	-	-1.73181	0.638258	-2.71334	0.00666086	0.0493091	-
CNAG_03480	-	-1.72046	0.266044	-6.46682	1e-10	1.24e-08	NAD epimerase domain-containing protein
CNAG_00079	-	-1.69282	0.421878	-4.01257	6.01e-05	0.00119498	hypothetical protein
CNAG_12632	-	-1.69245	0.526806	-3.21267	0.00131508	0.0143539	-
CNAG_05544	-	-1.68939	0.421853	-4.00469	6.21e-05	0.00122883	hypothetical protein
CNAG_13013	-	-1.68137	0.465463	-3.61226	0.000303543	0.00450502	-
CNAG_06347	-	-1.67387	0.408416	-4.09845	4.16e-05	0.000875252	pr4/barwin domain protein
CNAG_05982	-	-1.6728	0.338565	-4.94087	7.78e-07	3.15e-05	MFS transporter, SP family, general alpha glucoside:H symporter
CNAG_01588	-	-1.6678	0.355645	-4.6895	2.74e-06	8.89e-05	plasma membrane proteolipid 3
CNAG_13204	-	-1.66498	0.378781	-4.39564	1.1e-05	0.000281987	-
CNAG_12040	-	-1.66466	0.558047	-2.98302	0.00285422	0.0261499	-
CNAG_01751	-	-1.66268	0.552164	-3.01121	0.00260205	0.0243592	hypothetical protein
CNAG_12059	-	-1.65662	0.517381	-3.20194	0.00136506	0.014745	-
CNAG_05682	-	-1.65561	0.330237	-5.01339	5.35e-07	2.27e-05	hypothetical protein
CNAG_03058	-	-1.65408	0.572763	-2.88789	0.00387837	0.0329312	hypothetical protein
CNAG_03142	-	-1.64602	0.517854	-3.17854	0.00148017	0.0157096	hypothetical protein
CNAG_02005	-	-1.64259	0.582878	-2.81807	0.00483131	0.0386241	hypothetical protein
CNAG_13156	-	-1.64073	0.43241	-3.79438	0.000148015	0.00245081	-
CNAG_05686	-	-1.63801	0.387437	-4.22782	2.36e-05	0.000538448	hypothetical protein
CNAG_04091	-	-1.63445	0.33289	-4.90988	9.11e-07	3.6e-05	hypothetical protein
CNAG_12482	-	-1.62727	0.374461	-4.34564	1.39e-05	0.000347271	-
CNAG_03958	-	-1.62186	0.433932	-3.73759	0.000185796	0.00292388	hypothetical protein
CNAG_07911	-	-1.62184	0.318949	-5.08494	3.68e-07	1.64e-05	-
CNAG_12016	-	-1.61289	0.366182	-4.40461	1.06e-05	0.000273432	-
CNAG_12212	-	-1.61204	0.452612	-3.56164	0.000368548	0.00522551	-
CNAG_13094	-	-1.60203	0.399409	-4.011	6.05e-05	0.0011997	-
CNAG_02705	-	-1.5872	0.275181	-5.76783	8.03e-09	5.98e-07	hypothetical protein
CNAG_13120	-	-1.58226	0.473116	-3.34433	0.000824807	0.0101053	-
CNAG_01743	-	-1.57755	0.390451	-4.04034	5.34e-05	0.00108259	hypothetical protein
CNAG_03272	-	-1.56479	0.469746	-3.33114	0.000864897	0.0104388	hypothetical protein
CNAG_04299	-	-1.55369	0.181342	-8.56772	1.06e-17	3.67e-15	hypothetical protein
CNAG_01059	-	-1.54556	0.292473	-5.28446	1.26e-07	6.31e-06	vacuolar membrane protein
CNAG_06962	-	-1.5372	0.325138	-4.72783	2.27e-06	7.71e-05	DNA ligase D, 3'-phosphoesterase domain- containing protein
CNAG_06396	-	-1.5349	0.518763	-2.95877	0.00308869	0.0276694	hypothetical protein
CNAG_02422	-	-1.53455	0.260874	-5.88236	4.04e-09	3.25e-07	hypothetical protein
CNAG_01446	HSP12	-1.52293	0.364776	-4.17498	2.98e-05	0.000657426	heat shock protein, 12Kda
CNAG_06800	-	-1.52039	0.461167	-3.29683	0.000977821	0.0115162	hypothetical protein
CNAG_04322	-	-1.52032	0.378551	-4.01615	5.92e-05	0.00118345	hypothetical protein
CNAG_02673	-	-1.51678	0.544322	-2.78656	0.00532711	0.0416864	NAD dependent epimerase/dehydratase
CNAG_06695	-	-1.50338	0.473747	-3.17339	0.0015067	0.0159471	hypothetical protein
CNAG_12900	-	-1.49472	0.369651	-4.0436	5.26e-05	0.00107061	-
CNAG_03828	-	-1.49406	0.382222	-3.90888	9.27e-05	0.00167176	aromatic amino acid aminotransferase I
CNAG_03007	-	-1.48855	0.295727	-5.03353	4.82e-07	2.08e-05	hypothetical protein
CNAG_03268	-	-1.48211	0.372047	-3.98366	6.79e-05	0.00131091	hypothetical protein
CNAG_02864	-	-1.48174	0.377212	-3.92814	8.56e-05	0.00156674	hypothetical protein
CNAG_03705	-	-1.48036	0.442888	-3.34252	0.000830206	0.0101374	hypothetical protein
CNAG_07690	-	-1.47885	0.354555	-4.17099	3.03e-05	0.00066503	-
CNAG_00400	-	-1.47336	0.318312	-4.62868	3.68e-06	0.000115331	secondary thiamine-phosphate synthase enzyme
CNAG_01686	-	-1.46607	0.379232	-3.86589	0.000110686	0.00192436	hypothetical protein
CNAG_13091	-	-1.45555	0.37622	-3.86887	0.000109339	0.00190841	-
CNAG_06497	-	-1.44696	0.393115	-3.68076	0.000232537	0.00355227	microsomal epoxide hydrolase
CNAG_06904	-	-1.44514	0.361151	-4.0015	6.29e-05	0.00123549	hypothetical protein
CNAG_13124	-	-1.43651	0.48358	-2.97057	0.00297248	0.0268627	-
CNAG_13142	-	-1.43603	0.409672	-3.50532	0.000456059	0.00615554	-
CNAG_00107	-	-1.4242	0.208295	-6.83741	8.06e-12	1.2e-09	hypothetical protein
CNAG_06453	-	-1.41855	0.431906	-3.2844	0.00102199	0.0118454	benzodiazapine receptor
CNAG_00057	FPP1	-1.40887	0.498195	-2.82795	0.00468464	0.0377147	fructose-1,6-bisphosphatase I
CNAG_04076	-	-1.40538	0.462556	-3.03829	0.00237923	0.0226803	hypothetical protein
CNAG_13010	-	-1.40383	0.422052	-3.3262	0.000880403	0.0105735	-
CNAG_12625	-	-1.40202	0.244943	-5.72387	1.04e-08	7.53e-07	-
CNAG_07600	-	-1.40159	0.298191	-4.70032	2.6e-06	8.54e-05	-
CNAG_00801	-	-1.40039	0.356267	-3.93074	8.47e-05	0.0015576	hypothetical protein
CNAG_05684	-	-1.38877	0.247081	-5.6207	1.9e-08	1.23e-06	hypothetical protein
CNAG_00475	-	-1.38237	0.190816	-7.24452	4.34e-13	7.92e-11	WSC domain-containing protein
CNAG_04404	-	-1.38165	0.437068	-3.16118	0.00157132	0.0164853	hypothetical protein
CNAG_07032	-	-1.37698	0.282828	-4.86861	1.12e-06	4.27e-05	peroxiredoxin 5, atypical 2-Cys peroxiredoxin
CNAG_03997	-	-1.37691	0.376412	-3.65798	0.000254206	0.00384309	hypothetical protein
CNAG_01541	-	-1.37468	0.215684	-6.37357	1.85e-10	2.14e-08	hypothetical protein
CNAG_06994	-	-1.37289	0.230495	-5.95625	2.58e-09	2.19e-07	hypothetical protein
CNAG_01921	-	-1.36356	0.417283	-3.26772	0.00108418	0.0123698	hypothetical protein
CNAG_04831	-	-1.35854	0.486937	-2.78998	0.00527117	0.0414317	hypothetical protein
CNAG_00849	-	-1.35344	0.461002	-2.93586	0.00332628	0.0295221	hypothetical protein
CNAG_03114	-	-1.35301	0.381897	-3.54287	0.000395797	0.00552603	hypothetical protein
CNAG_01753	-	-1.35095	0.44835	-3.01317	0.00258536	0.0243277	hypothetical protein
CNAG_05260	-	-1.34462	0.330174	-4.07246	4.65e-05	0.000964466	Glutamate decarboxylase
CNAG_04343	-	-1.33629	0.363991	-3.6712	0.000241413	0.0036725	nicotinamide mononucleotide permease
CNAG_12948	-	-1.33397	0.469559	-2.84091	0.00449855	0.0366612	-
CNAG_12332	-	-1.33269	0.345677	-3.85529	0.000115594	0.00200015	-
CNAG_02425	-	-1.31825	0.192006	-6.8657	6.62e-12	1.01e-09	hypothetical protein
CNAG_00075	-	-1.31815	0.261466	-5.04136	4.62e-07	2.01e-05	hypothetical protein
CNAG_05238	-	-1.31803	0.460263	-2.86365	0.00418787	0.0349085	hypothetical protein
CNAG_00229	-	-1.30857	0.309205	-4.23204	2.32e-05	0.000530094	hypothetical protein
CNAG_07961	-	-1.30169	0.347769	-3.74299	0.000181845	0.00288659	-
CNAG_02557	-	-1.29802	0.265013	-4.89794	9.68e-07	3.8e-05	fungal specific transcription factor
CNAG_00121	-	-1.29137	0.236216	-5.4669	4.58e-08	2.53e-06	glycerol-3-phosphate dehydrogenase (NAD())
CNAG_02230	-	-1.28898	0.445757	-2.89167	0.00383194	0.0326498	phosphoketolase
CNAG_03051	-	-1.28836	0.219572	-5.86761	4.42e-09	3.47e-07	polyamine transporter
CNAG_02748	-	-1.28457	0.254073	-5.05589	4.28e-07	1.88e-05	UTP-glucose-1-phosphate uridylyltransferase
CNAG_02550	-	-1.28197	0.471404	-2.71947	0.00653857	0.048719	hypothetical protein
CNAG_01380	-	-1.28158	0.264397	-4.84719	1.25e-06	4.64e-05	Phosphatidylserine decarboxylase
CNAG_01223	-	-1.27168	0.223416	-5.69199	1.26e-08	8.82e-07	hypothetical protein
CNAG_00304	-	-1.26686	0.244854	-5.17392	2.29e-07	1.07e-05	hypothetical protein
CNAG_12871	-	-1.26385	0.262475	-4.81511	1.47e-06	5.32e-05	-
CNAG_01118	-	-1.25618	0.405138	-3.10062	0.00193116	0.0192905	AAT family amino acid transporter
CNAG_02967	-	-1.24793	0.403477	-3.09295	0.00198181	0.0197038	hypothetical protein
CNAG_07990	-	-1.24604	0.287211	-4.33841	1.44e-05	0.000353624	-
CNAG_04911	-	-1.24459	0.428853	-2.90214	0.00370623	0.0317267	hypothetical protein
CNAG_01040	-	-1.24145	0.350698	-3.53993	0.00040023	0.00555604	carboxypeptidase D
CNAG_01836	-	-1.23415	0.397864	-3.10194	0.00192255	0.0192406	long-chain acyl-CoA synthetase
CNAG_06866	-	-1.23021	0.283835	-4.33424	1.46e-05	0.000358393	hypothetical protein
CNAG_00595	-	-1.2283	0.241487	-5.08642	3.65e-07	1.63e-05	hypothetical protein
CNAG_02896	ERG130	-1.21424	0.173205	-7.01044	2.38e-12	4.03e-10	hydroxymethylglutaryl-CoA synthase
CNAG_03824	-	-1.20169	0.430844	-2.78914	0.00528475	0.0414891	solute carrier family 25 (mitochondrial phosphate transporter), member 3
CNAG_04373	-	-1.19749	0.2528	-4.73691	2.17e-06	7.44e-05	alginate lyase
CNAG_04938	-	-1.1968	0.427693	-2.79827	0.00513779	0.040558	hypothetical protein
CNAG_01572	CDC25	-1.18522	0.313901	-3.77576	0.000159521	0.00259426	tyrosine phosphatase
CNAG_07849	-	-1.18326	0.366002	-3.23293	0.00122529	0.013618	-
CNAG_01892	-	-1.18098	0.336747	-3.50703	0.000453146	0.00613891	hypothetical protein
CNAG_02554	-	-1.18068	0.249905	-4.72452	2.31e-06	7.76e-05	Sugar transporter
CNAG_07752	-	-1.1744	0.226857	-5.17683	2.26e-07	1.06e-05	-
CNAG_04206	-	-1.17175	0.381043	-3.07513	0.00210412	0.0206232	hypothetical protein
CNAG_04440	-	-1.16682	0.352541	-3.30973	0.000933853	0.011124	thiamine pyrophosphokinase
CNAG_00895	ZIP1	-1.16574	0.227127	-5.13253	2.86e-07	1.3e-05	solute carrier family 39 (zinc transporter), member 1/2/3
CNAG_00686	-	-1.16255	0.370377	-3.13882	0.0016963	0.0174949	hypothetical protein
CNAG_05292	TPS1	-1.16024	0.384065	-3.02095	0.00251985	0.0237725	alpha,alpha-trehalose-phosphate synthase (UDP- forming)
CNAG_00735	-	-1.14802	0.25135	-4.5674	4.94e-06	0.000148264	aldehyde dehydrogenase family 7 member A1
CNAG_04273	-	-1.1438	0.301169	-3.79786	0.000145948	0.00242759	hypothetical protein
CNAG_02865	-	-1.13951	0.399389	-2.85313	0.00432906	0.0357184	hypothetical protein
CNAG_06963	-	-1.13586	0.252548	-4.49759	6.87e-06	0.000191097	Sugar transporter
CNAG_08019	-	-1.13225	0.279274	-4.05425	5.03e-05	0.00103163	-
CNAG_05853	-	-1.12618	0.403428	-2.79153	0.00524598	0.0413227	hypothetical protein
CNAG_03563	-	-1.11949	0.384895	-2.90856	0.00363097	0.0312289	aspartate-tRNA(Asn) ligase
CNAG_02933	-	-1.10141	0.195602	-5.63087	1.79e-08	1.18e-06	quinone oxidoreductase
CNAG_04745	-	-1.08568	0.373348	-2.90797	0.00363784	0.0312512	hypothetical protein
CNAG_06829	ERG1	-1.08417	0.307458	-3.52625	0.000421492	0.00577437	Squalene monooxygenase
CNAG_01490	-	-1.08062	0.257056	-4.20385	2.62e-05	0.000593233	hypothetical protein
CNAG_01718	-	-1.07918	0.228371	-4.72554	2.3e-06	7.76e-05	hypothetical protein
CNAG_03859	-	-1.07793	0.249682	-4.31722	1.58e-05	0.000378275	transcriptional regulator Medusa
CNAG_07619	-	-1.07785	0.182361	-5.91051	3.41e-09	2.86e-07	-
CNAG_05192	-	-1.07605	0.341437	-3.15152	0.00162421	0.0169186	hypothetical protein
CNAG_01492	-	-1.06335	0.302697	-3.51292	0.000443218	0.00604207	hypothetical protein
CNAG_01384	-	-1.05683	0.307828	-3.43319	0.000596529	0.00776445	hypothetical protein
CNAG_05293	-	-1.04917	0.165271	-6.34818	2.18e-10	2.49e-08	glycogenin glucosyltransferase
CNAG_02655	-	-1.04868	0.386524	-2.71312	0.00666536	0.0493091	hypothetical protein
CNAG_12541	-	-1.04579	0.377491	-2.77037	0.00559927	0.0434956	-
CNAG_12915	-	-1.04299	0.280999	-3.71173	0.000205848	0.00319809	-
CNAG_03067	-	-1.03888	0.377101	-2.75492	0.00587074	0.0449952	hydroxymethylglutaryl-CoA lyase
CNAG_04983	-	-1.0382	0.169787	-6.1147	9.67e-10	9.39e-08	hypothetical protein
CNAG_05339	-	-1.0327	0.266518	-3.87478	0.000106721	0.00187314	hypothetical protein
CNAG_06890	-	-1.03065	0.358422	-2.87552	0.00403368	0.0339723	membrane transporter
CNAG_02083	SIT2	-1.02613	0.366242	-2.80177	0.00508227	0.0402503	siderochrome-iron transporter
CNAG_01151	UBC5	-1.02452	0.176666	-5.79915	6.67e-09	5.07e-07	ubiquitin-conjugating enzyme E2 D/E
CNAG_01683	STL1	-1.02252	0.235002	-4.35114	1.35e-05	0.000339838	Monosaccharide transporter
CNAG_02363	-	-1.01356	0.293541	-3.45288	0.000554635	0.00729719	SCR1 protein
CNAG_06759	LPI1	-1.0098	0.346031	-2.91823	0.0035202	0.030646	dehydrogenase
CNAG_02284	-	-1.00699	0.256676	-3.92318	8.74e-05	0.00159526	2-oxoisovalerate dehydrogenase E1 component, alpha subunit
CNAG_05724	-	-1.0069	0.192564	-5.22894	1.7e-07	8.41e-06	hypothetical protein
CNAG_06224	MLN2	-1.0069	0.171346	-5.87644	4.19e-09	3.33e-07	nuclear movement protein nudC
CNAG_07486	-	-1.00245	0.328777	-3.04902	0.00229593	0.0221742	-

## Sheet: WT_vs_kae1_original data
gene_id	genesymbol	log2FoldChange	lfcSE	stat	pvalue	padj	Function
CNAG_00002	-	-1.90957	0.210842	-9.05691	1.34e-19	2e-16	hypothetical protein
CNAG_00005	-	-0.578664	0.152442	-3.79596	0.000147076	0.00414708	TPR repeat-containing protein
CNAG_00006	-	-0.131238	0.248437	-0.528257	0.597321	0.89417	prohibitin-2
CNAG_00007	-	-0.346583	0.145752	-2.37789	0.017412	0.148982	methionine-tRNA ligase
CNAG_00008	-	0.251215	0.29863	0.841226	0.400221	0.797447	hypothetical protein
CNAG_00009	-	0.0795712	0.153771	0.517466	0.604831	0.896171	calcium-binding protein
CNAG_00010	-	-0.0121518	0.280639	-0.0433004	0.965462	0.993901	cation transporter
CNAG_00011	-	-0.510932	0.424349	-1.20404	0.228576	0.642082	hypothetical protein
CNAG_00012	-	0.204804	0.168325	1.21672	0.223712	0.634888	hypothetical protein
CNAG_00013	-	-0.00576116	0.244656	-0.023548	0.981213	0.998999	hypothetical protein
CNAG_00014	-	0.212391	0.21942	0.967969	0.33306	0.748806	hypothetical protein
CNAG_00015	-	0.0776618	0.450736	0.1723	0.863202	0.967488	hypothetical protein
CNAG_00016	-	-0.614281	0.258697	-2.37451	0.017572	0.149852	U6 snRNA-associated Sm-like protein LSm5
CNAG_00017	-	-0.530282	0.248841	-2.131	0.0330889	0.220514	hypothetical protein
CNAG_00018	FZC6	-0.0899752	0.231233	-0.389111	0.697194	0.927281	hypothetical protein
CNAG_00019	-	-0.181368	0.214613	-0.845094	0.398058	0.797447	mitochondrial import inner membrane translocase subunit tim9
CNAG_00020	-	0.39597	0.240864	1.64396	0.100185	0.419106	hypothetical protein
CNAG_00021	-	0.0762799	0.474372	0.160802	0.872249	0.967503	S-adenosylmethionine decarboxylase proenzyme
CNAG_00022	-	0.103948	0.184558	0.563227	0.57328	0.885178	cytochrome c heme-lyase
CNAG_00023	-	-0.564912	0.265024	-2.13155	0.0330437	0.22041	hypothetical protein
CNAG_00024	-	-0.00379862	0.299434	-0.012686	0.989878	0.998999	hypothetical protein
CNAG_00026	-	0.295989	0.295618	1.00125	0.316704	0.734209	kynurenine aminotransferase, variant
CNAG_00027	-	-0.137063	0.195977	-0.699386	0.484311	0.850486	transcriptional activator
CNAG_00028	-	-0.116054	0.171137	-0.678135	0.497686	0.854968	high-affinity nicotinic acid transporter
CNAG_00029	-	-0.0179695	0.287534	-0.0624954	0.950168	0.988852	D-3-phosphoglycerate dehydrogenase
CNAG_00030	-	0.735248	0.447904	1.64153	0.100687	0.41953	D-3-phosphoglycerate dehydrogenase
CNAG_00031	MLR1	0.0423671	0.144029	0.294157	0.768638	0.948984	hypothetical protein, variant
CNAG_00032	-	0.241303	0.360819	0.668766	0.503645	0.856955	2,4-dihydroxyhept-2-ene-1,7-dioic acid aldolase
CNAG_00033	-	0.139788	1.25004	0.111827	0.910961	0.975711	hypothetical protein
CNAG_00034	RPL9B	-0.0671681	0.221965	-0.302607	0.762189	0.948224	large subunit ribosomal protein L9e
CNAG_00035	-	-0.194553	0.359204	-0.541623	0.588078	0.890306	hypothetical protein
CNAG_00036	-	-0.69284	0.435728	-1.59008	0.111818	0.44228	SEC14 cytosolic factor
CNAG_00038	-	-0.967608	0.316428	-3.0579	0.00222891	0.034	Alcohol dehydrogenase
CNAG_00039	ZFC6	0.271232	0.292109	0.92853	0.353132	0.76572	hypothetical protein
CNAG_00040	ERG11	-0.693798	0.405827	-1.70959	0.0873414	0.392141	cytochrome P450, family 51 (sterol 14- demethylase)
CNAG_00043	-	0.166275	0.263354	0.631375	0.527795	0.868329	hypothetical protein
CNAG_00044	-	0.536573	0.159722	3.35942	0.000781072	0.0154749	ribosome assembly protein 1
CNAG_00045	-	0.00933275	0.324617	0.02875	0.977064	0.997738	hypothetical protein
CNAG_00046	-	0.140298	0.224382	0.625264	0.531798	0.86871	26S proteasome regulatory subunit N8
CNAG_00047	PKP1	0.309901	0.484689	0.639382	0.522574	0.866949	pyruvate dehydrogenase kinase
CNAG_00048	-	0.799527	0.279047	2.8652	0.0041674	0.053574	Sugar transporter
CNAG_00049	-	0.0633665	0.236931	0.267447	0.789125	0.954029	hypothetical protein
CNAG_00050	-	-0.17319	0.343479	-0.504222	0.614105	0.898399	hypothetical protein
CNAG_00051	SNT1	0.176989	0.223565	0.791668	0.428554	0.819039	putative set3c deacetylase complex subunit
CNAG_00052	-	-0.135913	1.79942	-0.0755314	0.939792	0.983801	hypothetical protein
CNAG_00053	-	-0.618425	0.25104	-2.46345	0.0137606	0.127564	hypothetical protein
CNAG_00054	-	-0.234347	0.790472	-0.296464	0.766875	0.948827	hypothetical protein
CNAG_00055	-	0.0202606	0.151476	0.133754	0.893597	0.973929	hypothetical protein
CNAG_00056	-	0.0270517	0.160684	0.168353	0.866306	0.967488	hypothetical protein
CNAG_00057	FPP1	-0.591354	0.662304	-0.892874	0.371925	0.779231	fructose-1,6-bisphosphatase I
CNAG_00058	-	-0.2314	0.283727	-0.815573	0.414745	0.809268	T-complex protein 1 subunit epsilon
CNAG_00059	-	0.0559938	0.182165	0.307379	0.758555	0.948197	hypothetical protein
CNAG_00060	-	0.178786	0.203849	0.877048	0.380461	0.783863	chaperone regulator
CNAG_00061	CIT1	0.072312	0.186911	0.386878	0.698846	0.927281	citrate synthase, mitochondrial
CNAG_00062	-	-0.3832	0.221598	-1.72926	0.0837632	0.385223	26S proteasome regulatory subunit N3
CNAG_00063	-	-0.791712	0.172172	-4.59836	4.26e-06	0.000229697	Histone H3
CNAG_00064	-	-0.0506511	0.210579	-0.240532	0.809917	0.954029	COPII-coated vesicle protein
CNAG_00065	-	0.203314	0.171976	1.18222	0.237118	0.652053	ran-binding protein 1
CNAG_00066	-	0.369425	0.139475	2.64868	0.00808065	0.0852017	membrane protein
CNAG_00067	SSS1	-0.63767	0.192504	-3.31251	0.000924637	0.0173587	protein translocase SEC61 complex gamma subunit
CNAG_00068	-	0.57452	0.290251	1.97939	0.0477718	0.278024	specific RNA polymerase II transcription factor
CNAG_00069	-	NA	NA	NA	NA	NA	hypothetical protein
CNAG_00070	-	-0.0800583	0.235685	-0.339683	0.734095	0.940921	hypothetical protein
CNAG_00072	-	0.0814436	0.252315	0.322786	0.746857	0.946316	protein disulfide-isomerase
CNAG_00073	-	-0.398455	0.166651	-2.39096	0.0168045	0.145288	nuclear mRNA splicing protein
CNAG_00074	-	0.0481061	0.247394	0.194451	0.845823	0.964655	protein PNS1
CNAG_00075	-	-0.89988	0.422007	-2.13238	0.0329753	0.220151	hypothetical protein
CNAG_00076	NDX6	-0.581619	0.20902	-2.78259	0.00539264	0.0645383	A/G-specific adenine glycosylase
CNAG_00077	-	-0.14519	0.282688	-0.513604	0.607529	0.897954	solute carrier family 26 (sodium-independent sulfate anion transporter), member 11
CNAG_00078	-	-0.177806	0.139736	-1.27244	0.203217	0.610964	vacuolar protein
CNAG_00079	-	-1.74122	0.340445	-5.11456	3.14e-07	2.55e-05	hypothetical protein
CNAG_00081	-	0.167183	0.157877	1.05894	0.289626	0.7107	pre-mRNA-processing factor 6
CNAG_00082	-	0.14506	0.2178	0.666024	0.505396	0.856955	cytosolic Fe-S cluster assembly factor CFD1
CNAG_00083	CCC1	-0.208552	0.148731	-1.40221	0.160853	0.539644	hypothetical protein
CNAG_00084	-	-0.105454	0.414372	-0.254492	0.799116	0.954029	glutamine-tRNA ligase
CNAG_00085	-	-0.114533	0.227155	-0.504205	0.614117	0.898399	histone chaperone ASF1
CNAG_00086	-	-0.142294	0.420294	-0.338557	0.734943	0.941314	N2,N2-dimethylguanosine tRNA methyltransferase
CNAG_00088	-	-0.181505	0.157154	-1.15495	0.24811	0.665488	prohibitin PHB1
CNAG_00089	-	-0.0748528	0.182242	-0.410732	0.681269	0.923285	exosome complex component RRP4
CNAG_00090	-	-0.0509075	0.258916	-0.196618	0.844127	0.963762	hypothetical protein
CNAG_00091	-	-0.543218	1.40247	-0.38733	0.698512	0.927281	hypothetical protein
CNAG_00092	-	0.129395	0.147425	0.877703	0.380105	0.783863	mitochondrial protein
CNAG_00093	-	-0.249655	0.620223	-0.402524	0.687298	0.925585	hypothetical protein
CNAG_00094	-	0.535929	0.352681	1.51959	0.128615	0.478228	NAD-dependent epimerase/dehydratase
CNAG_00095	-	0.41491	0.4027	1.03032	0.30286	0.72213	hypothetical protein
CNAG_00096	-	0.323272	0.145845	2.21654	0.0266544	0.191891	hypothetical protein
CNAG_00097	ITR1	0.0681077	0.177286	0.384169	0.700853	0.927281	myo-inositol transporter, putative
CNAG_00098	-	-0.172003	0.542954	-0.316791	0.751402	0.947558	palmitoyl-protein thioesterase
CNAG_00099	-	-0.0861171	0.367178	-0.234538	0.814568	0.954029	minichromosome maintenance protein 3
CNAG_00100	-	-0.244933	0.345747	-0.708418	0.478686	0.847665	stress-induced-phosphoprotein 1
CNAG_00104	-	0.245923	0.624754	0.393633	0.693852	0.926922	elongation factor 3
CNAG_00106	TCO5	-0.158176	0.173088	-0.913847	0.360797	0.769587	Two-component-like sensor kinase
CNAG_00107	-	-1.32678	0.302095	-4.39193	1.12e-05	0.000522699	hypothetical protein
CNAG_00108	-	-0.443798	0.25909	-1.71291	0.0867287	0.391515	RuvB-like helicase 1
CNAG_00109	-	0.0335037	0.204685	0.163684	0.86998	0.967488	large subunit ribosomal protein L34
CNAG_00110	HPI3	-0.292148	0.374511	-0.780079	0.435344	0.82301	hypothetical protein
CNAG_00111	-	-0.167087	0.174131	-0.959549	0.337282	0.752014	splicing factor 3A subunit 1
CNAG_00115	-	-0.272047	0.339597	-0.801089	0.42308	0.816593	chlorophyll synthesis pathway protein BchC
CNAG_00116	-	-0.217445	0.265323	-0.819547	0.412474	0.808331	small subunit ribosomal protein S3
CNAG_00118	-	-0.0549896	0.223023	-0.246564	0.805245	0.954029	hypothetical protein
CNAG_00119	-	0.401029	0.256737	1.56202	0.118282	0.456389	hypothetical protein
CNAG_00121	-	-1.11087	0.337181	-3.29458	0.000985682	0.0181171	glycerol-3-phosphate dehydrogenase (NAD())
CNAG_00122	-	-0.638003	0.271926	-2.34624	0.0189639	0.155986	Alpha-amylase
CNAG_00123	-	0.769272	0.232185	3.31319	0.000922381	0.0173587	hypothetical protein
CNAG_00124	-	0.544098	0.307809	1.76765	0.0771195	0.369657	Capsule structure designer protein
CNAG_00125	CRG1	-0.519067	0.306827	-1.69172	0.0906985	0.399698	Putative regulator of G-protein signaling protein
CNAG_00126	-	0.814568	0.297524	2.73783	0.00618467	0.0711802	2-deoxy-D-gluconate 3-dehydrogenase
CNAG_00127	-	-0.30687	0.232194	-1.32161	0.186298	0.582951	hypothetical protein
CNAG_00128	-	-0.90664	0.355368	-2.55127	0.0107331	0.105684	hypothetical protein
CNAG_00129	-	0.359634	0.212431	1.69294	0.0904663	0.399662	hypothetical protein
CNAG_00131	-	-0.415103	0.418871	-0.991004	0.321684	0.7388	Alcohol dehydrogenase
CNAG_00132	-	-0.13883	0.435765	-0.318588	0.750039	0.947003	hypothetical protein
CNAG_00133	-	-0.0637122	0.268359	-0.237414	0.812336	0.954029	hypothetical protein
CNAG_00134	-	-0.227314	0.197282	-1.15223	0.249229	0.666879	hypothetical protein
CNAG_00135	-	-0.187287	0.189621	-0.987693	0.323303	0.74086	cyclophilin
CNAG_00137	-	0.171101	0.21329	0.8022	0.422437	0.815726	hypothetical protein
CNAG_00138	-	-0.112375	0.171794	-0.654129	0.513029	0.860576	ubiquinone biosynthesis methyltransferase
CNAG_00139	-	-0.0396262	0.636289	-0.0622771	0.950342	0.988852	hypothetical protein
CNAG_00140	-	-0.0221143	0.139295	-0.158759	0.873859	0.968245	U1 small nuclear ribonucleoprotein 70kDa
CNAG_00141	-	-0.1167	0.313896	-0.371781	0.710056	0.931141	monooxygenase
CNAG_00144	-	0.368168	0.240265	1.53234	0.125439	0.471542	hypothetical protein
CNAG_00145	-	0.111789	0.182382	0.612937	0.539918	0.871128	actin-2
CNAG_00146	PBY101	0.197859	0.19665	1.00615	0.314345	0.73212	5'/3'-nucleotidase SurE
CNAG_00147	-	0.284145	0.341408	0.832276	0.405253	0.802189	pre-mRNA-processing-splicing factor 8
CNAG_00148	-	0.387905	0.279404	1.38833	0.165036	0.546986	hypothetical protein
CNAG_00151	-	0.701343	0.346983	2.02126	0.0432525	0.262406	transcription elongation regulator 1
CNAG_00152	-	-0.165977	0.190431	-0.871586	0.383434	0.785398	hypothetical protein
CNAG_00153	-	-0.217835	0.232875	-0.935418	0.349573	0.762444	hypothetical protein
CNAG_00154	-	-0.420127	0.311516	-1.34865	0.177448	0.56692	oxidoreductase
CNAG_00155	-	-2.83862	3.97405	-0.714287	0.47505	0.843978	hypothetical protein
CNAG_00156	SP1	-0.117815	0.284741	-0.413762	0.679049	0.923045	Putative zinc finger transcription factor
CNAG_00157	-	0.137371	0.159797	0.859659	0.389977	0.790144	hypothetical protein
CNAG_00158	-	-0.0543469	0.273247	-0.198893	0.842346	0.962821	glycosyltransferase
CNAG_00160	-	-0.377977	0.236708	-1.59681	0.110308	0.440522	hypothetical protein
CNAG_00162	AOX1	0.0112911	0.709377	0.015917	0.987301	0.998999	alternative oxidase, mitochondrial
CNAG_00164	-	-0.142613	0.201977	-0.706085	0.480135	0.848558	hypothetical protein
CNAG_00165	-	0.236565	0.350407	0.675114	0.499603	0.855277	methylthioadenosine phosphorylase
CNAG_00166	-	-0.196973	0.507788	-0.387904	0.698087	0.927281	ATP-dependent RNA helicase DBP8
CNAG_00167	-	0.236738	0.222369	1.06462	0.28705	0.7107	hypothetical protein
CNAG_00172	-	-0.176578	0.241321	-0.731716	0.464342	0.839254	kinesin
CNAG_00173	-	0.0485556	0.322594	0.150516	0.880357	0.968845	hypothetical protein
CNAG_00174	-	0.0525491	0.196837	0.266968	0.789494	0.954029	hypothetical protein
CNAG_00175	-	-0.207561	0.161078	-1.28857	0.197546	0.601939	hypothetical protein
CNAG_00176	-	-0.608782	0.186562	-3.26317	0.00110174	0.0197012	glutamate carboxypeptidase
CNAG_00177	-	-0.0197081	0.616497	-0.0319678	0.974498	0.997136	hypothetical protein
CNAG_00178	-	0.0594365	0.223454	0.26599	0.790247	0.954029	DNA repair protein REV1
CNAG_00179	GPA2	-0.472815	0.39137	-1.2081	0.227008	0.640508	guanine nucleotide-binding protein subunit alpha
CNAG_00180	-	-0.172947	0.466167	-0.370998	0.710639	0.931142	ubiquitin carboxyl-terminal hydrolase L3
CNAG_00181	-	0.269406	0.312378	0.862434	0.388449	0.789294	macrophage erythroblast attacher isoform 1
CNAG_00182	VPS29	-0.078824	0.250495	-0.314673	0.75301	0.947764	retrograde transporter
CNAG_00183	-	-0.735246	0.349399	-2.10431	0.035351	0.228233	alternative cyclin Pcl12
CNAG_00184	-	0.010654	0.176764	0.0602726	0.951939	0.988852	pre-mRNA cleavage complex 2 protein Pcf11
CNAG_00185	-	0.207653	0.261656	0.793612	0.427422	0.818276	hypothetical protein
CNAG_00186	-	0.0191507	0.32785	0.0584129	0.95342	0.989335	mitotic spindle organizing protein 1
CNAG_00187	UBP16	-0.366457	0.161565	-2.26816	0.0233193	0.177675	ubiquitin carboxyl-terminal hydrolase 1
CNAG_00188	-	0.463198	0.147592	3.13836	0.00169894	0.0276738	endoplasmic reticulum protein
CNAG_00190	-	0.0224147	0.206562	0.108513	0.913589	0.977541	hypothetical protein
CNAG_00191	-	-0.0495426	0.225357	-0.21984	0.825996	0.957562	etoposide-induced protein
CNAG_00192	-	0.268827	0.195751	1.37331	0.169656	0.555413	hypothetical protein
CNAG_00193	GAT1	0.676613	0.339625	1.99224	0.0463451	0.272937	GATA type zinc finger protein asd-4
CNAG_00194	-	-0.135849	0.174535	-0.778348	0.436364	0.823186	hypothetical protein
CNAG_00195	-	-0.0894651	0.268218	-0.333554	0.738716	0.942308	exosome complex protein LRP1
CNAG_00229	-	-1.3256	0.230444	-5.75237	8.8e-09	1.09e-06	hypothetical protein
CNAG_00231	-	-0.447817	0.292936	-1.52872	0.126334	0.472816	hypothetical protein
CNAG_00232	-	-0.478935	0.203318	-2.3556	0.0184929	0.154515	large subunit ribosomal protein L30e
CNAG_00233	-	0.274418	0.217764	1.26016	0.207611	0.615536	chaperone protein
CNAG_00234	-	0.247	0.156922	1.57403	0.11548	0.45125	tRNA-dihydrouridine synthase 4
CNAG_00235	AMT1	0.345454	0.325018	1.06287	0.287839	0.7107	amt family ammonium transporter
CNAG_00236	-	0.181252	0.370554	0.489139	0.624743	0.902076	8-Amino-7-oxononanoate synthase
CNAG_00237	-	0.890889	0.439704	2.02611	0.0427537	0.259803	3-isopropylmalate dehydratase, large subunit
CNAG_00238	-	0.115067	0.472608	0.243472	0.80764	0.954029	isoleucine-tRNA ligase
CNAG_00239	YAP1	0.335405	0.292385	1.14714	0.251326	0.668637	hypothetical protein
CNAG_00240	-	0.0539206	0.214072	0.251881	0.801133	0.954029	hypothetical protein
CNAG_00241	-	0.0551512	0.261409	0.210977	0.832905	0.959126	protein AIR1/2
CNAG_00242	-	-0.73867	0.789411	-0.935723	0.349416	0.762324	hypothetical protein
CNAG_00243	-	0.0825893	0.167579	0.492838	0.622127	0.901873	hypothetical protein
CNAG_00246	-	-0.269169	0.2337	-1.15177	0.249415	0.667137	hypothetical protein
CNAG_00247	LYS9	-2.19902	0.359865	-6.11068	9.92e-10	1.57e-07	alpha-aminoadipic semialdehyde synthase
CNAG_00248	-	-0.423045	0.166033	-2.54796	0.0108354	0.10641	ESCRT-II complex subunit VPS36
CNAG_00249	-	-0.106427	0.290663	-0.366152	0.714252	0.933935	hypothetical protein
CNAG_00250	-	-0.403241	0.307825	-1.30997	0.190207	0.588976	hypothetical protein
CNAG_00251	-	-0.400487	0.828809	-0.483208	0.628948	0.903397	hypothetical protein
CNAG_00252	-	-0.373373	0.275582	-1.35485	0.175465	0.565193	transcription elongation factor B, polypeptide 1
CNAG_00253	-	-0.27064	0.221198	-1.22352	0.221133	0.632758	hypothetical protein
CNAG_00254	-	-0.380266	0.542638	-0.700772	0.483445	0.850169	NADH dehydrogenase
CNAG_00255	-	0.0792378	0.209352	0.37849	0.705067	0.929334	hypothetical protein
CNAG_00256	-	0.445677	0.398786	1.11759	0.263744	0.685167	Aspartate-semialdehyde dehydrogenase
CNAG_00257	-	-0.225549	0.313138	-0.720286	0.471349	0.842604	kinesin family member 21A
CNAG_00258	-	-0.318771	0.162246	-1.96475	0.0494435	0.283864	Fungal gamma tubulin complex family protein
CNAG_00259	-	0.141533	0.395129	0.358195	0.720197	0.935138	bud site selection protein
CNAG_00260	-	-0.0780753	0.259231	-0.301181	0.763277	0.948553	transformer-2 protein
CNAG_00261	-	0.84399	0.348346	2.42285	0.0153992	0.136629	hypothetical protein
CNAG_00262	-	0.138349	0.943819	0.146585	0.88346	0.969696	hypothetical protein
CNAG_00263	PTP4	0.162508	0.19541	0.831625	0.40562	0.802189	serine/threonine/tyrosine-interacting protein
CNAG_00264	-	-0.125476	0.488942	-0.256628	0.797466	0.954029	nuclease I
CNAG_00265	IDI1	-0.155464	0.338766	-0.458911	0.646298	0.909699	isopentenyl-diphosphate delta-isomerase
CNAG_00266	YFH7	0.285379	0.284369	1.00355	0.315595	0.733237	hypothetical protein
CNAG_00267	-	-0.525483	0.243853	-2.15492	0.0311683	0.212275	hypothetical protein
CNAG_00268	ILV2	0.884888	0.532102	1.66301	0.0963114	0.413223	acetolactate synthase, mitochondrial
CNAG_00270	-	-0.251199	0.167814	-1.49689	0.134422	0.491163	mitochondrial protein
CNAG_00271	-	-0.0372185	0.401736	-0.092644	0.926186	0.980681	INO80 complex subunit C
CNAG_00272	-	-0.375479	0.215385	-1.74329	0.0812835	0.379437	hypothetical protein
CNAG_00273	-	0.161133	0.270938	0.594724	0.552028	0.876604	hypothetical protein
CNAG_00274	-	0.488064	0.177896	2.74354	0.00607813	0.0705859	hypothetical protein
CNAG_00275	-	1.95362	0.501718	3.89385	9.87e-05	0.00307306	hypothetical protein
CNAG_00276	-	1.32576	0.23164	5.72336	1.04e-08	1.27e-06	hypothetical protein
CNAG_00277	-	-0.178934	0.31069	-0.575925	0.564666	0.881026	hypothetical protein
CNAG_00278	-	-0.726995	0.176476	-4.11952	3.8e-05	0.00147971	methionine aminopeptidase, type I
CNAG_00279	-	-0.124066	0.27036	-0.458892	0.646312	0.909699	hypothetical protein
CNAG_00283	-	-0.0121947	0.201779	-0.0604359	0.951808	0.988852	hypothetical protein
CNAG_00284	-	-0.103721	0.288996	-0.358901	0.719669	0.935105	efflux protein EncT
CNAG_00285	-	-0.284665	0.299457	-0.950603	0.341806	0.756138	hypothetical protein
CNAG_00286	NAB2	0.270357	0.171406	1.57729	0.11473	0.45021	putative nuclear polyadenylated mRNA-binding protein
CNAG_00287	-	0.508601	0.259393	1.96074	0.0499097	0.285358	cytoplasmic protein
CNAG_00288	-	0.0002313	0.242789	0.00095268	0.99924	0.999643	oligoribonuclease
CNAG_00289	-	-0.201496	0.146543	-1.375	0.169132	0.555368	hypothetical protein
CNAG_00290	-	-0.168909	0.130381	-1.2955	0.195147	0.597588	Aminopeptidase
CNAG_00292	-	0.0762032	0.245042	0.31098	0.755816	0.947764	zinc finger protein
CNAG_00293	RAS1	-0.148538	0.142499	-1.04238	0.297236	0.718385	Ras-like protein
CNAG_00294	-	-0.0643376	0.210162	-0.306134	0.759503	0.948197	splicing factor 45
CNAG_00295	-	NA	NA	NA	NA	NA	hypothetical protein
CNAG_00299	-	-0.048871	0.180273	-0.271094	0.786319	0.954029	DNA repair protein rad5
CNAG_00300	-	0.565288	0.190648	2.96509	0.00302591	0.0424197	gamma-tubulin complex component 2
CNAG_00302	-	0.326698	0.225905	1.44618	0.148128	0.51744	hypothetical protein
CNAG_00303	-	-0.915276	0.416348	-2.19835	0.0279244	0.19816	high-affinity nicotinic acid transporter, variant
CNAG_00304	-	-1.17933	0.338	-3.48915	0.000484559	0.0107673	hypothetical protein
CNAG_00305	-	0.532908	0.229126	2.32583	0.0200276	0.161614	chaperone activator, variant
CNAG_00306	-	1.33445	0.46488	2.87053	0.00409788	0.0532367	Copper-detoxifying metallothionein 2
CNAG_00307	-	-0.0574064	0.153297	-0.374479	0.708048	0.93104	hypothetical protein
CNAG_00308	-	0.0752359	0.283657	0.265235	0.790828	0.954029	gly-X carboxypeptidase
CNAG_00309	-	0.188234	0.203725	0.923962	0.355506	0.766639	membrane protein
CNAG_00310	-	-0.0694579	0.17232	-0.403074	0.686894	0.925385	origin recognition complex subunit 5
CNAG_00311	-	0.19432	0.250885	0.774538	0.438613	0.823798	3-hydroxyisobutyryl-CoA hydrolase
CNAG_00313	-	-0.144348	0.150367	-0.959971	0.33707	0.752014	hypothetical protein
CNAG_00314	-	-0.172051	0.235875	-0.729415	0.465748	0.839969	hypothetical protein
CNAG_00315	-	0.0686955	0.656766	0.104597	0.916696	0.977847	HHE domain-containing protein
CNAG_00316	HAM1	0.0329672	0.160899	0.204894	0.837655	0.960859	rdgB/HAM1 family non-canonical purine NTP pyrophosphatase
CNAG_00317	-	-0.177391	0.159166	-1.11451	0.265061	0.685347	hypothetical protein
CNAG_00318	-	-0.353507	0.30364	-1.16423	0.244332	0.660663	arp2/3 complex 16 kda subunit
CNAG_00319	-	0.104151	0.22421	0.464527	0.64227	0.908084	hypothetical protein, variant
CNAG_00321	-	0.159891	0.25891	0.617554	0.536869	0.869624	dRaptor
CNAG_00322	-	0.0321156	0.197755	0.162401	0.87099	0.967488	hypothetical protein
CNAG_00326	-	-0.282897	0.16861	-1.67782	0.0933821	0.40675	hypothetical protein
CNAG_00327	-	-0.264137	0.271641	-0.972377	0.330863	0.747405	DASH complex subunit DAD2
CNAG_00328	-	0.205936	0.205875	1.0003	0.317166	0.734961	DNA excision repair protein ERCC-5
CNAG_00329	-	8.9e-05	0.277653	0.000320628	0.999744	0.999878	NADH dehydrogenase (ubiquinone) 1 beta subcomplex 8
CNAG_00330	-	0.25665	0.278967	0.920002	0.357572	0.767261	transcription factor TFIIIB component b''
CNAG_00331	-	0.751524	0.540628	1.39009	0.1645	0.546145	anon-23da protein
CNAG_00332	SIP4	0.711216	0.261367	2.72114	0.0065057	0.0733765	hypothetical protein
CNAG_00333	-	0.371859	0.196806	1.88947	0.0588283	0.314596	hypothetical protein
CNAG_00334	-	0.103153	0.398104	0.25911	0.79555	0.954029	hsp75-like protein
CNAG_00335	-	0.336578	0.176671	1.90511	0.056766	0.30771	hypothetical protein
CNAG_00336	-	-0.0472072	0.461179	-0.102362	0.918469	0.977847	hypothetical protein
CNAG_00342	-	-0.0125999	0.19001	-0.0663115	0.94713	0.987704	hypothetical protein
CNAG_00343	-	-0.0428025	0.254929	-0.1679	0.866662	0.967488	hypothetical protein
CNAG_00344	-	0.10182	0.194922	0.522361	0.601419	0.89531	hypothetical protein
CNAG_00345	-	-0.017433	0.295109	-0.0590729	0.952894	0.989171	porphobilinogen synthase
CNAG_00346	-	-0.173283	0.228996	-0.756707	0.449225	0.830443	hypothetical protein
CNAG_00347	-	0.406012	0.173342	2.34226	0.0191674	0.157486	DEAH box polypeptide 36
CNAG_00348	-	-0.0574917	0.395433	-0.145389	0.884403	0.970016	hypothetical protein
CNAG_00351	-	-0.104805	0.240373	-0.436009	0.66283	0.916064	hypothetical protein
CNAG_00352	-	0.483812	0.149187	3.24298	0.00118286	0.0208655	A1 cistron-splicing factor AAR2
CNAG_00353	LPI16	-0.0872737	0.221856	-0.39338	0.694039	0.926922	3-oxo-5-alpha-steroid 4-dehydrogenase 1
CNAG_00354	-	-0.130864	0.155365	-0.842303	0.399618	0.797447	vacuolar protein 8
CNAG_00355	-	-0.0504555	0.130522	-0.386566	0.699078	0.927281	hypothetical protein
CNAG_00356	-	-0.313921	0.215557	-1.45633	0.145303	0.512622	survival factor 1
CNAG_00357	-	-0.217311	0.203807	-1.06626	0.286306	0.7107	ribonuclease HI
CNAG_00358	-	0.264019	0.285913	0.923422	0.355787	0.766639	tRNA dimethylallyltransferase, variant
CNAG_00359	-	0.58128	0.324333	1.79223	0.0730962	0.358924	hypothetical protein
CNAG_00360	-	0.102965	0.315584	0.326268	0.744222	0.944906	nuclear protein SNF4
CNAG_00361	RVS167	0.00519924	0.210174	0.0247378	0.980264	0.998542	hypothetical protein
CNAG_00362	-	-0.130491	0.149627	-0.87211	0.383148	0.785398	hypothetical protein
CNAG_00363	TCO6	-0.0818392	0.217698	-0.37593	0.706969	0.930295	Two-component-like sensor kinase
CNAG_00364	-	-13.3359	1.19936	-11.1192	1.01e-28	3.76e-25	tRNA threonylcarbamoyladenosine biosynthesis protein
CNAG_00366	-	1.33556	0.165115	8.08865	6.03e-16	2.99e-13	hypothetical protein
CNAG_00367	-	-0.33271	0.322173	-1.03271	0.301742	0.721735	dynactin 5
CNAG_00368	-	0.207369	0.173112	1.19789	0.230961	0.644231	vacuolar-sorting protein 53 long isoform
CNAG_00369	-	0.430747	0.185162	2.32632	0.0200014	0.161614	hypothetical protein
CNAG_00370	UBI1	0.0920811	0.165015	0.558018	0.576832	0.886922	Predicted ubiquitin-ribosomal 60s subunit protein L40a fusion protein
CNAG_00371	-	-0.526701	0.215597	-2.44299	0.0145661	0.13159	methylglutaconyl-CoA hydratase
CNAG_00372	-	0.160808	0.15542	1.03467	0.300825	0.721206	chromatin structure-remodeling complex protein RSC7
CNAG_00373	-	1.01079	0.260426	3.88129	0.000103902	0.00316987	glucan 1,3-beta-glucosidase
CNAG_00374	-	0.89182	0.496307	1.79691	0.0723494	0.356668	hypothetical protein
CNAG_00375	GCN5	-0.104144	0.174546	-0.59666	0.550735	0.87656	histone acetyltransferase
CNAG_00376	-	-1.3641	1.15735	-1.17864	0.238541	0.654329	hypothetical protein
CNAG_00377	-	0.0368061	0.325235	0.113168	0.909898	0.975464	DNA topoisomerase II
CNAG_00378	-	-0.63823	0.308684	-2.06758	0.0386793	0.243801	hypothetical protein
CNAG_00383	APT3	0.111518	0.161516	0.690445	0.489915	0.853812	Aminophospholipid translocase, putative
CNAG_00384	-	-0.0938421	0.243276	-0.385743	0.699687	0.927281	RAD51-like protein 2
CNAG_00385	-	0.564486	0.189152	2.9843	0.00284231	0.0403013	20S proteasome subunit beta 3
CNAG_00386	-	-0.275476	0.52886	-0.520887	0.602446	0.89531	translation initiation factor 4G
CNAG_00387	-	0.13581	0.147172	0.922803	0.35611	0.766639	hypothetical protein
CNAG_00388	-	-0.142405	0.236243	-0.602792	0.546647	0.8744	1-phosphatidylinositol-4-phosphate 5-kinase
CNAG_00389	-	0.434332	0.215762	2.01301	0.0441136	0.264824	mitochondrial protein
CNAG_00390	YMR1	-0.100584	0.206998	-0.485917	0.627026	0.903066	myotubularin
CNAG_00391	-	0.026448	0.270147	0.0979024	0.92201	0.978733	hypothetical protein
CNAG_00392	-	0.00217889	0.219601	0.00992203	0.992083	0.998999	kelch repeat-containing protein
CNAG_00393	-	-2.19454	0.520089	-4.21955	2.45e-05	0.00101235	1,4-alpha-glucan-branching enzyme
CNAG_00394	-	-0.382397	0.477798	-0.800331	0.423519	0.816939	diphthamide biosynthesis protein 3
CNAG_00395	-	0.03509	0.208305	0.168455	0.866225	0.967488	structure-specific endonuclease subunit SLX1
CNAG_00396	PKA1	-0.0871594	0.386571	-0.225468	0.821615	0.957507	AGC/PKA protein kinase
CNAG_00397	-	-0.691369	0.188802	-3.66187	0.000250385	0.00631819	2-oxoisovalerate dehydrogenase E1 component, beta subunit
CNAG_00398	-	-0.222658	0.163718	-1.36001	0.173827	0.562382	hypothetical protein
CNAG_00399	-	-0.024199	0.180107	-0.134359	0.893119	0.973693	transformer-2-beta isoform 3
CNAG_00400	-	-1.14942	0.365187	-3.14748	0.00164685	0.0269432	secondary thiamine-phosphate synthase enzyme
CNAG_00401	-	-0.109517	0.282463	-0.387722	0.698222	0.927281	phosphatidylinositol glycan, class U
CNAG_00402	-	-0.0478203	0.220667	-0.216708	0.828436	0.958185	translation initiation factor 4G
CNAG_00404	-	0.381544	0.17584	2.16984	0.030019	0.207217	RING zinc finger protein
CNAG_00405	KIC1	0.12028	0.179973	0.66832	0.503929	0.856955	ste/ste20/ysk protein kinase
CNAG_00406	-	-0.131224	0.310693	-0.422357	0.672764	0.920036	hypothetical protein
CNAG_00408	PPH3	-0.107754	0.482826	-0.223174	0.8234	0.957507	serine/threonine-protein phosphatase PP-X isozyme 1
CNAG_00409	-	0.0729469	0.385528	0.189213	0.849926	0.965408	hypothetical protein
CNAG_00410	-	0.0697958	0.265321	0.263062	0.792503	0.954029	hypothetical protein
CNAG_00411	-	0.114905	0.187524	0.612746	0.540044	0.871128	nucleoporin p58/p45
CNAG_00412	-	0.0999547	0.385564	0.259243	0.795448	0.954029	hypothetical protein
CNAG_00413	OFD1	-0.732937	0.25509	-2.87325	0.00406274	0.0528725	putative oxidoreductase
CNAG_00414	-	-0.250073	0.360143	-0.694372	0.487449	0.851977	Maintenance of killer protein 32, putative
CNAG_00415	CDC2801	0.434889	0.180299	2.41204	0.0158634	0.139748	CMGC/CDK protein kinase
CNAG_00416	-	-0.0729491	0.356175	-0.204813	0.837719	0.960859	f-box/wd-repeat protein lin-23
CNAG_00419	-	0.0253739	0.428677	0.0591911	0.9528	0.989171	DNA polymerase beta subunit
CNAG_00420	-	0.212786	0.194746	1.09263	0.274557	0.695406	dolichyl-phosphate mannosyltransferase polypeptide 3
CNAG_00421	-	0.117748	0.263837	0.446291	0.655387	0.913687	charged multivesicular body protein 3
CNAG_00422	-	-0.0634607	0.234785	-0.270293	0.786935	0.954029	hypothetical protein
CNAG_00423	-	-0.258946	0.333702	-0.775981	0.43776	0.823798	kinetochore protein Spc24, fungi type
CNAG_00424	-	0.0855327	0.217031	0.394104	0.693505	0.926922	choline-phosphate cytidylyltransferase
CNAG_00425	-	1.48069	2.74596	0.539224	0.589732	0.890306	hypothetical protein
CNAG_00426	-	0.159345	0.2169	0.734646	0.462555	0.838388	UBA/TS-N domain-containing protein
CNAG_00427	PTC5	0.0824285	0.288031	0.286179	0.774741	0.951992	type 2C protein Phosphatase
CNAG_00428	-	0.0373679	0.309645	0.12068	0.903945	0.975464	hypothetical protein
CNAG_00429	-	0.197829	0.595596	0.332154	0.739773	0.942957	tRNA-dihydrouridine synthase 1
CNAG_00430	-	-0.264021	0.269267	-0.980518	0.326831	0.743702	hypothetical protein
CNAG_00433	-	1.62101	0.215535	7.52086	5.44e-14	2.03e-11	hypothetical protein
CNAG_00434	-	0.106704	0.212096	0.503092	0.614899	0.898399	arginine N-methyltransferase 2
CNAG_00435	-	0.0824777	0.192415	0.428645	0.668181	0.917025	hypothetical protein
CNAG_00436	-	0.267533	0.189279	1.41343	0.157529	0.535821	palmitoyltransferase akr1
CNAG_00438	-	-0.430296	0.30959	-1.38989	0.164563	0.546145	hypothetical protein
CNAG_00439	-	0.0170665	0.175336	0.0973359	0.92246	0.978733	hypothetical protein
CNAG_00440	SSN801	0.211189	0.250125	0.844334	0.398483	0.797447	RNA polymerase II holoenzyme cyclin-like subunit
CNAG_00441	IMD1	0.211834	0.514213	0.411958	0.68037	0.923052	inosine-5'-monophosphate dehydrogenase
CNAG_00442	-	-0.836504	0.276729	-3.02282	0.0025043	0.0369148	cyclin
CNAG_00443	-	-0.263452	0.335303	-0.785714	0.432035	0.821201	hypothetical protein
CNAG_00444	-	-0.519659	0.259366	-2.00357	0.0451156	0.269636	hypothetical protein
CNAG_00445	NHP6B01	-0.235775	0.268579	-0.877862	0.380019	0.783863	nonhistone chromosomal protein
CNAG_00446	-	-0.896258	1.42278	-0.629934	0.528738	0.868329	hypothetical protein
CNAG_00447	-	-0.44541	0.222776	-1.99936	0.0455691	0.270704	T-complex protein 1 subunit beta
CNAG_00448	-	-0.130493	0.19131	-0.682101	0.495175	0.854968	V-type H -transporting ATPase subunit AC39
CNAG_00449	-	0.362961	0.373487	0.971818	0.331141	0.747427	RNA-binding protein NOB1
CNAG_00450	LEU2	1.1818	0.221799	5.32824	9.92e-08	9.98e-06	3-isopropylmalate dehydrogenase
CNAG_00452	-	0.472232	0.280907	1.6811	0.0927444	0.406111	Isovaleryl-CoA dehydrogenase
CNAG_00453	-	-0.508211	0.629026	-0.807934	0.419129	0.812922	mitochondrial protein
CNAG_00454	-	-1.93464	0.8403	-2.30232	0.0213171	0.16654	hypothetical protein
CNAG_00455	UBP16	0.0412153	0.358571	0.114943	0.90849	0.975464	ubiquitin carboxyl-terminal hydrolase Ubp16
CNAG_00456	-	0.287542	0.21206	1.35595	0.175116	0.564556	Identified spore protein 6
CNAG_00457	GLN1	0.633926	0.267938	2.36595	0.017984	0.151783	Glutamine synthetase
CNAG_00458	-	0.146271	0.253196	0.577698	0.563468	0.880602	hypothetical protein
CNAG_00460	LIV1	-0.195161	0.314256	-0.621026	0.534582	0.868932	virulence related protein of unknown function
CNAG_00461	-	0.0132375	0.200531	0.066012	0.947368	0.987704	protein kinase C substrate 80K-H
CNAG_00462	-	0.820822	0.28288	2.90166	0.00371188	0.0494	electron-transferring-flavoprotein dehydrogenase
CNAG_00463	-	NA	NA	NA	NA	NA	hypothetical protein
CNAG_00464	-	-0.0901866	0.204464	-0.441088	0.659149	0.914577	pre-mRNA-splicing factor rse1
CNAG_00465	-	-0.267607	0.690073	-0.387795	0.698168	0.927281	hypothetical protein
CNAG_00466	-	0.108793	0.326477	0.333234	0.738958	0.942308	adaptin ear-binding coat-associated protein 2
CNAG_00467	-	0.195572	0.250533	0.780623	0.435024	0.82301	hypothetical protein, variant
CNAG_00468	-	-0.165308	0.181534	-0.910618	0.362496	0.770625	hypothetical protein
CNAG_00469	-	0.134697	0.141775	0.950074	0.342075	0.756283	endoplasmic reticulum protein
CNAG_00470	-	0.0577419	0.429553	0.134423	0.893068	0.973693	charged multivesicular body protein 1
CNAG_00471	-	-0.445165	0.155974	-2.85409	0.00431596	0.054826	mitochondrial protein
CNAG_00472	-	0.162311	0.282569	0.574412	0.565689	0.88192	hypothetical protein
CNAG_00473	OST2	0.102215	0.247661	0.412721	0.679811	0.923052	oligosaccharyltransferase complex subunit epsilon
CNAG_00474	-	0.881396	0.29521	2.98566	0.00282968	0.0402756	hypothetical protein
CNAG_00475	-	-1.11368	0.182535	-6.10119	1.05e-09	1.6e-07	WSC domain-containing protein
CNAG_00476	-	1.41687	1.89708	0.74687	0.455142	0.832587	hypothetical protein
CNAG_00480	-	-0.626871	0.223105	-2.80976	0.0049579	0.0609019	hypothetical protein
CNAG_00481	-	-2.45102	3.56103	-0.688291	0.491269	0.854042	hypothetical protein
CNAG_00482	-	0.252674	0.238963	1.05738	0.29034	0.711348	26S proteasome regulatory subunit N10
CNAG_00483	-	-0.385545	0.242586	-1.58932	0.111989	0.442488	actin
CNAG_00484	-	-0.241203	0.248859	-0.969237	0.332427	0.748236	2-oxoisovalerate dehydrogenase E2 component (dihydrolipoyl transacylase)
CNAG_00485	-	0.190355	0.679514	0.280134	0.779375	0.954007	hypothetical protein
CNAG_00487	-	-0.0205181	0.222546	-0.0921972	0.926541	0.980681	hypothetical protein
CNAG_00488	-	-0.331016	0.322683	-1.02582	0.304974	0.722776	hypothetical protein
CNAG_00490	-	-0.281927	0.431972	-0.652651	0.513981	0.860953	acetyl-CoA acyltransferase
CNAG_00491	-	0.137241	0.171971	0.798051	0.424841	0.817399	hypothetical protein
CNAG_00492	-	-0.110435	0.60924	-0.181266	0.856159	0.967402	hypothetical protein
CNAG_00493	-	0.234526	0.24582	0.954055	0.340056	0.754241	hypothetical protein
CNAG_00495	-	0.111897	0.318184	0.351675	0.725082	0.938168	hypothetical protein
CNAG_00496	-	0.0464191	0.222466	0.208657	0.834716	0.959782	hypothetical protein
CNAG_00497	-	-0.182676	0.391902	-0.466126	0.641125	0.906981	hypothetical protein
CNAG_00498	CDC14	0.126086	0.271845	0.463816	0.64278	0.908246	cell division cycle protein 14
CNAG_00499	-	0.611021	0.285205	2.14239	0.032162	0.216078	solute carrier family 25 (mitochondrial carnitine/acylcarnitine transporter), member 20/29
CNAG_00500	PTC1	-0.0642682	0.196728	-0.326686	0.743906	0.94487	Protein phosphatase
CNAG_00501	-	-0.367237	0.391052	-0.939099	0.34768	0.76133	hypothetical protein
CNAG_00502	-	0.115146	0.169737	0.678377	0.497533	0.854968	large subunit ribosomal protein L35
CNAG_00503	-	0.285276	0.205183	1.39035	0.164422	0.546145	hypothetical protein
CNAG_00505	FZC28	0.226604	0.150021	1.51048	0.13092	0.483896	hypothetical protein
CNAG_00506	-	-0.354587	0.303568	-1.16806	0.242781	0.659283	hypothetical protein
CNAG_00509	-	-0.179743	0.24913	-0.721483	0.470612	0.842604	translation initiation factor 3 subunit M
CNAG_00511	-	0.0296901	0.223864	0.132626	0.894489	0.974506	hypothetical protein
CNAG_00512	-	-0.291336	0.24603	-1.18415	0.236355	0.6513	mitochondrial carrier protein
CNAG_00513	-	0.176086	0.435636	0.404204	0.686063	0.925186	nucleolar protein 53
CNAG_00514	-	-0.538891	0.231884	-2.32397	0.0201271	0.162149	hypothetical protein
CNAG_00515	-	0.387381	0.349017	1.10992	0.267034	0.686858	mannitol dehydrogenase
CNAG_00516	PEX7	0.181845	0.368348	0.493677	0.621534	0.901188	peroxin-7
CNAG_00517	-	-0.135423	0.168404	-0.804155	0.421307	0.814812	hypothetical protein
CNAG_00521	-	-0.0586029	0.308602	-0.189898	0.849389	0.965408	hypothetical protein
CNAG_00522	-	-0.0707697	0.663663	-0.106635	0.915079	0.977847	C2 domain-containing protein
CNAG_00523	-	-0.262508	0.157494	-1.66678	0.0955589	0.412132	hypothetical protein
CNAG_00524	-	0.0624911	0.347232	0.179969	0.857177	0.967488	acetyl-CoA acyltransferase 2
CNAG_00525	-	0.17342	0.217038	0.799032	0.424272	0.817148	dynein light intermediate chain 1, cytosolic
CNAG_00526	-	1.436	0.625992	2.29397	0.0217924	0.168982	hypothetical protein
CNAG_00527	-	0.0854695	0.375535	0.227594	0.819962	0.957158	translation initiation factor eIF-2B subunit epsilon
CNAG_00528	-	0.03305	0.346747	0.0953143	0.924065	0.979878	WD-repeat protein 23
CNAG_00532	-	1.25256	0.263487	4.75377	2e-06	0.000119858	hypothetical protein
CNAG_00533	TIM50	-0.0846466	0.260599	-0.324816	0.745321	0.945657	mitochondrial import inner membrane translocase subunit tim50
CNAG_00534	-	-0.102464	0.129963	-0.788411	0.430456	0.820148	hypothetical protein
CNAG_00535	-	0.081778	0.272069	0.300578	0.763736	0.948557	large subunit ribosomal protein L16
CNAG_00536	-	-0.213059	0.178411	-1.1942	0.2324	0.646276	hypothetical protein
CNAG_00537	-	0.122839	0.400935	0.306381	0.759314	0.948197	Carnitine O-acetyltransferase
CNAG_00538	-	-0.202272	0.208892	-0.96831	0.332889	0.748806	hypothetical protein
CNAG_00539	-	1.55877	0.675389	2.30795	0.0210017	0.165436	membrane transporter
CNAG_00540	-	-0.664469	0.636866	-1.04334	0.29679	0.717978	pantothenate transporter
CNAG_00542	-	0.126753	0.360552	0.351552	0.725174	0.938168	Salicylate hydroxylase
CNAG_00543	-	1.01843	0.30195	3.37285	0.000743952	0.0149675	hypothetical protein
CNAG_00544	-	-0.384649	0.263948	-1.45729	0.145036	0.512288	hypothetical protein
CNAG_00545	-	0.249983	0.251581	0.993647	0.320395	0.738452	cohesin loading factor subunit SCC2
CNAG_00546	-	0.100181	0.300325	0.333574	0.738701	0.942308	Chitin synthase
CNAG_00547	-	-0.518183	0.231703	-2.23641	0.0253251	0.185917	hypothetical protein
CNAG_00549	-	0.427074	0.789527	0.540925	0.58856	0.890306	hypothetical protein
CNAG_00551	-	0.0498608	0.147033	0.339114	0.734524	0.940939	poly(A) polymerase
CNAG_00556	CCK1	-0.295998	0.206839	-1.43105	0.152415	0.525753	Casein kinase I
CNAG_00557	-	-0.117509	0.164463	-0.714499	0.474919	0.843947	U6 snRNA-associated Sm-like protein LSm8
CNAG_00558	-	0.0466044	0.307325	0.151645	0.879467	0.968845	hypothetical protein
CNAG_00559	BZP3	0.644093	0.420997	1.52992	0.126035	0.47261	bZip transcription factor, putative
CNAG_00560	-	-0.161657	0.256396	-0.630496	0.52837	0.868329	V-type H -transporting ATPase subunit E
CNAG_00561	HAT1	-0.0509598	0.13358	-0.381494	0.702837	0.927914	histone acetyltransferase type B catalytic subunit
CNAG_00562	-	-0.371386	0.147576	-2.51658	0.01185	0.113528	hypothetical protein
CNAG_00563	-	0.55091	0.382272	1.44115	0.149544	0.520675	hypothetical protein
CNAG_00564	-	0.0818942	0.23369	0.350439	0.726009	0.938429	hypothetical protein
CNAG_00565	VPS1	0.00531364	0.258131	0.020585	0.983577	0.998999	dynamin GTPase
CNAG_00566	-	-0.315523	0.178233	-1.77029	0.0766795	0.368259	DNA ligase 1
CNAG_00567	-	-0.243754	0.187589	-1.2994	0.193805	0.595746	WD40 repeat protein
CNAG_00568	-	-0.255437	0.343999	-0.742549	0.457755	0.83438	hypothetical protein
CNAG_00569	-	-0.368133	0.228563	-1.61064	0.107257	0.433396	GTP cyclohydrolase II
CNAG_00570	PKR1	-0.661923	0.228117	-2.90168	0.00371164	0.0494	cAMP-dependent protein kinase regulator
CNAG_00571	-	-0.123836	0.311589	-0.397433	0.691048	0.926709	hypothetical protein
CNAG_00572	-	0.140525	0.177669	0.79094	0.428979	0.819221	DNA excision repair protein ERCC-2
CNAG_00573	-	0.0137809	0.170423	0.0808629	0.935551	0.982946	NADH dehydrogenase (ubiquinone) 1 alpha subcomplex 6
CNAG_00574	-	0.0789829	0.241442	0.32713	0.74357	0.94487	amino acid/metabolite permease
CNAG_00575	CAT3	-0.25193	1.13626	-0.221718	0.824533	0.957507	Catalase 3
CNAG_00576	-	-0.689459	0.158464	-4.3509	1.36e-05	0.000604356	mitochondrial protein
CNAG_00577	-	-0.0619144	0.255438	-0.242385	0.808482	0.954029	hypothetical protein
CNAG_00580	-	-0.0223893	0.292305	-0.0765956	0.938945	0.98333	translation initiation factor IF-2
CNAG_00582	-	-0.165843	0.260832	-0.635822	0.524892	0.867759	vacuolar transporter chaperone 1
CNAG_00583	-	-0.100903	0.21456	-0.470277	0.638157	0.906399	hypothetical protein
CNAG_00584	-	0.0315132	0.186803	0.168698	0.866035	0.967488	Profilin
CNAG_00585	-	-0.368578	0.61676	-0.597603	0.550105	0.87656	hypothetical protein
CNAG_00586	-	0.300202	0.604906	0.496279	0.619698	0.900156	hypothetical protein
CNAG_00587	-	2.37657	0.385864	6.15909	7.32e-10	1.24e-07	hypothetical protein
CNAG_00588	-	0.475692	0.465491	1.02191	0.306821	0.724153	hypothetical protein
CNAG_00589	-	-0.278325	0.191471	-1.45361	0.146053	0.514052	5-formyltetrahydrofolate cyclo-ligase
CNAG_00591	-	-0.150929	0.63959	-0.235978	0.81345	0.954029	hypothetical protein
CNAG_00592	-	-0.42629	0.212829	-2.00297	0.0451805	0.269706	dolichol-phosphate mannosyltransferase
CNAG_00593	-	-0.506309	0.384197	-1.31784	0.187558	0.584546	hypothetical protein
CNAG_00594	-	-0.272133	0.220384	-1.23482	0.216899	0.626838	lipid particle protein
CNAG_00595	-	-0.747356	0.377651	-1.97896	0.0478208	0.278024	hypothetical protein
CNAG_00596	-	-0.341125	0.239135	-1.4265	0.153725	0.529047	hypothetical protein
CNAG_00597	DIP5	-0.298833	0.336875	-0.887076	0.375038	0.781137	amino acid transporter
CNAG_00598	-	0.898809	0.333427	2.69567	0.00702472	0.0774466	nicotinamide mononucleotide permease
CNAG_00599	-	-0.00347591	0.158695	-0.021903	0.982525	0.998999	anion transporter
CNAG_00600	CAP60	0.237443	0.330346	0.71877	0.472283	0.842604	capsular associated protein
CNAG_00602	-	0.241795	0.218641	1.1059	0.268771	0.68895	translation initiation factor 3 subunit I
CNAG_00603	-	0.0882159	0.316543	0.278685	0.780486	0.954029	pre-rRNA-processing protein PNO1
CNAG_00605	-	-0.215692	0.322178	-0.669481	0.503188	0.856955	cytoplasmic protein
CNAG_00606	-	-0.34327	0.195178	-1.75876	0.0786188	0.374194	transcription initiation factor TFIID subunit 7
CNAG_00607	-	0.232429	0.250878	0.926463	0.354205	0.76612	hypothetical protein
CNAG_00608	-	0.162321	0.270975	0.599027	0.549155	0.87597	hypothetical protein
CNAG_00609	-	-0.530318	0.181881	-2.91575	0.0035484	0.0481134	hypothetical protein
CNAG_00612	-	0.137562	0.254014	0.54155	0.588128	0.890306	DNA excision repair protein ERCC-3
CNAG_00614	-	0.505146	0.329699	1.53214	0.125487	0.471542	hypothetical protein
CNAG_00615	-	0.311996	0.222576	1.40175	0.16099	0.539823	hypothetical protein
CNAG_00622	ARG8	0.586479	0.371634	1.57811	0.114541	0.449706	Acetylornithine aminotransferase
CNAG_00623	EGCrP1	-0.0471588	0.17553	-0.268665	0.788188	0.954029	fungus-specific glucosylceramide
CNAG_00625	-	0.0825843	0.129809	0.636196	0.524649	0.867759	ARF guanyl-nucleotide exchange factor
CNAG_00627	-	-0.491915	0.410386	-1.19866	0.230659	0.644231	specific transcriptional repressor
CNAG_00628	-	0.588446	0.180438	3.26121	0.00110936	0.0197563	hypothetical protein
CNAG_00632	-	0.0511531	0.146055	0.350232	0.726164	0.938467	hypothetical protein
CNAG_00633	-	0.402842	0.387589	1.03935	0.29864	0.719909	hypothetical protein
CNAG_00634	-	-0.209346	0.161288	-1.29797	0.194298	0.59619	hypothetical protein, variant
CNAG_00636	CDC7	-0.103487	0.178519	-0.579695	0.56212	0.880552	CDC7 protein kinase
CNAG_00637	-	-0.441437	0.651549	-0.677519	0.498077	0.855056	Cystathionine beta-synthase
CNAG_00638	-	0.309354	0.458796	0.674274	0.500137	0.855277	GTPase
CNAG_00639	-	0.725423	0.231981	3.12708	0.0017655	0.0283633	hypothetical protein
CNAG_00640	-	-0.171349	0.162302	-1.05575	0.291085	0.711604	small subunit ribosomal protein S4-A
CNAG_00641	-	0.0432904	0.278367	0.155516	0.876415	0.968245	transcription elongation factor spt5
CNAG_00644	-	0.498013	0.272789	1.82564	0.0679048	0.342005	sphingolipid delta-4 desaturase
CNAG_00645	-	-0.10985	0.255876	-0.429308	0.667699	0.917025	2,5-diamino-6-(ribosylamino)-4(3H)-pyrimidinone 5'-phosphate reductase
CNAG_00647	-	-0.199946	0.317192	-0.63036	0.528459	0.868329	hypothetical protein
CNAG_00649	-	0.470606	0.34906	1.34821	0.177592	0.567136	tryptophan synthase, beta subunit
CNAG_00650	-	0.236465	0.224771	1.05203	0.292787	0.714242	GRAM domain-containing protein
CNAG_00652	-	0.428574	0.18425	2.32605	0.0200159	0.161614	hypothetical protein
CNAG_00653	-	0.240054	0.39419	0.608982	0.542537	0.872131	hypothetical protein
CNAG_00654	SRX1	1.17194	0.291761	4.01677	5.9e-05	0.00209145	sulfiredoxin
CNAG_00655	-	-0.209741	0.18001	-1.16516	0.243954	0.66012	large subunit acidic ribosomal protein P1
CNAG_00656	-	-0.231307	0.167342	-1.38225	0.166896	0.550453	large subunit ribosomal protein L7e
CNAG_00657	-	-1.87242	4.03718	-0.463794	0.642796	0.908246	hypothetical protein
CNAG_00658	-	0.295773	0.189653	1.55955	0.118867	0.457155	hypothetical protein
CNAG_00659	-	0.108664	0.28545	0.380676	0.703444	0.928446	TFIIH basal transcription factor complex TTD-A subunit
CNAG_00660	-	0.0676786	0.20641	0.327885	0.742999	0.944859	histone deacetylase HOS3
CNAG_00661	-	-0.056701	0.21684	-0.261487	0.793717	0.954029	hypothetical protein
CNAG_00662	-	0.0987207	0.281388	0.350835	0.725712	0.938371	carboxymethylenebutenolidase
CNAG_00665	-	0.100715	0.258141	0.390153	0.696423	0.927281	DNA topoisomerase 2-associated protein PAT1
CNAG_00666	-	0.0470823	0.39253	0.119946	0.904526	0.975464	nucleoporin NSP1
CNAG_00667	-	-0.106398	0.137507	-0.773765	0.43907	0.823798	hypothetical protein
CNAG_00669	-	0.428477	0.224965	1.90463	0.0568276	0.30771	hypothetical protein
CNAG_00670	FZC12	-0.127773	0.324865	-0.393311	0.694089	0.926922	hypothetical protein
CNAG_00671	-	0.0279076	0.18833	0.148184	0.882198	0.968845	cytoplasmic protein
CNAG_00673	-	-0.219403	0.179767	-1.22049	0.22228	0.632758	cytoplasmic protein
CNAG_00674	-	-0.122105	0.391654	-0.311767	0.755218	0.947764	hypothetical protein
CNAG_00675	-	-0.448054	0.158	-2.83579	0.00457123	0.0572866	carnitine/acyl carnitine carrier
CNAG_00676	-	-0.0695329	0.259405	-0.268048	0.788663	0.954029	ESCRT-I complex subunit VPS28
CNAG_00677	-	-0.463494	0.264679	-1.75116	0.0799191	0.37653	E3 ubiquitin-protein ligase UHRF1
CNAG_00678	URE7	-0.703668	0.226138	-3.11167	0.00186031	0.0294642	urease accessory protein UreG
CNAG_00679	-	0.370203	0.478028	0.774438	0.438672	0.823798	hypothetical protein
CNAG_00680	-	-0.461444	0.272743	-1.69186	0.0906728	0.399698	kinetochore protein nuf2
CNAG_00681	-	-0.596693	0.17527	-3.40442	0.000663036	0.0137101	condensin complex subunit 3
CNAG_00682	-	0.42989	0.221836	1.93788	0.0526381	0.295504	kinesin
CNAG_00683	-	0.0538438	0.245991	0.218885	0.82674	0.957562	CMGC/CLK protein kinase
CNAG_00684	-	-0.234866	0.201501	-1.16558	0.243783	0.66012	Ribulose-phosphate 3-epimerase
CNAG_00685	-	-0.196693	0.19042	-1.03294	0.301631	0.721735	pre-mRNA-splicing ATP-dependent RNA helicase PRP28
CNAG_00686	-	-0.631663	0.521114	-1.21214	0.225459	0.637416	hypothetical protein
CNAG_00687	-	-0.332689	0.301194	-1.10457	0.269348	0.689493	hypothetical protein
CNAG_00688	-	-0.308922	0.227392	-1.35854	0.174292	0.563119	hypothetical protein
CNAG_00689	-	0.0103254	0.322297	0.032037	0.974443	0.997136	beta-1,4-mannosyltransferase
CNAG_00690	-	0.13396	0.152471	0.878596	0.379621	0.783863	hypothetical protein
CNAG_00691	-	-0.0819184	0.250919	-0.326473	0.744066	0.94487	hypothetical protein
CNAG_00692	-	0.286788	0.270492	1.06025	0.289032	0.7107	FAD dependent oxidoreductase
CNAG_00693	-	-0.226479	0.260472	-0.869496	0.384576	0.785615	F-box and WD-40 domain-containing protein CDC4
CNAG_00694	CLF1	-0.235724	0.149258	-1.57931	0.114266	0.448863	pre-mRNA-splicing factor CLF1
CNAG_00695	-	-0.367964	0.261814	-1.40544	0.15989	0.53905	hypothetical protein
CNAG_00696	-	-0.158862	0.449781	-0.353199	0.723939	0.937707	alpha-mannosidase
CNAG_00697	UGE1	-0.430907	0.191575	-2.24928	0.0244947	0.183268	UDP-glucose 4-epimerase
CNAG_00698	-	0.0167566	0.204916	0.0817733	0.934827	0.98275	hypothetical protein
CNAG_00699	-	0.196127	0.380738	0.515123	0.606467	0.897345	transmembrane receptor
CNAG_00700	-	0.568196	0.317325	1.79058	0.0733603	0.359509	phosphoribosylaminoimidazolecarboxamide formyltransferase/IMP cyclohydrolase
CNAG_00701	-	-0.238231	0.23198	-1.02695	0.304445	0.72264	protein involved in gxm O-acetylation
CNAG_00702	-	0.1153	0.242354	0.475749	0.634253	0.906042	hypothetical protein
CNAG_00703	-	-0.0469823	0.176778	-0.265769	0.790417	0.954029	large subunit ribosomal protein L31e
CNAG_00704	-	0.277843	0.265688	1.04575	0.295677	0.717498	hypothetical protein
CNAG_00705	-	-0.302062	0.169211	-1.78511	0.074243	0.362454	RuvB-like helicase 2
CNAG_00706	-	0.121016	0.362883	0.333485	0.738768	0.942308	RNA-binding protein rnp24
CNAG_00707	-	-1.02679	0.226659	-4.53012	5.9e-06	0.000309034	protein sym1
CNAG_00708	-	-0.130228	0.159497	-0.816488	0.414221	0.808883	pre-mRNA-splicing factor slt11
CNAG_00709	-	-0.191974	0.228077	-0.841704	0.399954	0.797447	uracil-DNA glycosylase
CNAG_00711	-	-0.120559	0.478796	-0.251796	0.801199	0.954029	hypothetical protein
CNAG_00712	-	0.163578	0.170724	0.958138	0.337993	0.752014	hypothetical protein
CNAG_00713	-	-0.0406236	0.22333	-0.181899	0.855662	0.967402	V-type H -transporting ATPase 54 kDa subunit
CNAG_00714	-	-0.149493	0.18906	-0.790717	0.429109	0.819258	hypothetical protein
CNAG_00715	-	-0.421266	0.194998	-2.16036	0.0307445	0.210158	hypothetical protein
CNAG_00716	-	-0.0726798	0.166655	-0.436108	0.662758	0.916064	Cytochrome c
CNAG_00717	-	0.204737	0.311986	0.656237	0.511671	0.860181	hypothetical protein
CNAG_00718	CAC2	0.237794	0.326124	0.729151	0.46591	0.839969	chromatin assembly factor 1 subunit B
CNAG_00719	-	0.418324	0.450036	0.929534	0.352612	0.764816	ribosome biogenesis ATPase
CNAG_00720	-	0.319132	0.149092	2.1405	0.0323144	0.216515	DNA repair protein RAD51
CNAG_00721	CAP59	-0.0621115	0.385144	-0.161268	0.871882	0.967498	alpha-1,3-mannosyltransferase
CNAG_00722	-	-0.0992525	0.216344	-0.458773	0.646398	0.909699	large subunit ribosomal protein L27
CNAG_00723	-	0.117578	0.581773	0.202104	0.839836	0.962278	hypothetical protein
CNAG_00726	-	0.273129	0.762149	0.358367	0.720069	0.935138	hypothetical protein
CNAG_00727	-	-0.300948	0.455778	-0.660295	0.509064	0.858707	mitochondrial protein with role in iron accumulation
CNAG_00729	-	NA	NA	NA	NA	NA	hypothetical protein
CNAG_00730	AFR1	1.89595	0.47135	4.02238	5.76e-05	0.00207186	ATP-binding cassette transporter
CNAG_00732	CCD3	0.0470441	0.300049	0.156788	0.875412	0.968245	hypothetical protein, variant 2
CNAG_00733	-	0.123712	0.293855	0.420998	0.673757	0.920603	hypothetical protein
CNAG_00734	-	0.286891	0.315323	0.909832	0.362911	0.770761	dihydroorotase, homodimeric type
CNAG_00735	-	-1.04608	0.200876	-5.20759	1.91e-07	1.7e-05	aldehyde dehydrogenase family 7 member A1
CNAG_00736	-	-0.0923386	0.257151	-0.359083	0.719533	0.935105	exocyst protein, variant
CNAG_00737	-	-0.117249	0.236533	-0.495699	0.620107	0.900522	hypothetical protein
CNAG_00738	-	0.693141	0.595006	1.16493	0.244047	0.660132	hypothetical protein
CNAG_00739	-	0.151055	0.168142	0.898376	0.368985	0.777449	hypothetical protein
CNAG_00740	SNF5	-0.0434805	0.266728	-0.163014	0.870507	0.967488	swi/snf chromatin-remodeling complex subunit
CNAG_00741	-	0.117241	0.244181	0.480138	0.63113	0.904084	ATP-dependent RNA helicase SUB2
CNAG_00742	-	0.375229	0.151466	2.47732	0.0132372	0.123947	Serine palmitoyltransferase
CNAG_00743	-	0.665375	0.537925	1.23693	0.216114	0.626293	imidazoleglycerol phosphate synthase, cyclase subunit
CNAG_00744	-	0.60231	0.242135	2.48749	0.0128648	0.12153	alpha 1,6-mannosyltransferase
CNAG_00745	HRK1	0.0758568	0.284531	0.266603	0.789775	0.954029	HAL protein kinase
CNAG_00747	-	0.0901972	0.154774	0.582766	0.560051	0.880237	succinyl-CoA synthetase beta subunit
CNAG_00748	-	-0.212391	0.182268	-1.16527	0.24391	0.66012	hypothetical protein
CNAG_00749	-	-0.749829	3.63821	-0.206099	0.836714	0.960509	alternative sulfate transporter
CNAG_00752	-	-0.352773	0.437501	-0.806337	0.420049	0.81407	transducin family protein
CNAG_00753	-	0.22158	0.183757	1.20583	0.227882	0.641345	hypothetical protein
CNAG_00754	-	-0.0223489	0.40866	-0.0546883	0.956387	0.990148	ATP-binding cassette, sub-family E, member 1
CNAG_00755	-	-0.212176	0.238577	-0.889341	0.37382	0.781054	hypothetical protein
CNAG_00756	-	0.180479	0.257859	0.699913	0.483982	0.850486	hypothetical protein
CNAG_00757	DOA4	-0.0264837	0.291835	-0.090749	0.927692	0.980681	ubiquitin carboxyl-terminal hydrolase 8
CNAG_00758	-	0.425621	0.290531	1.46498	0.142928	0.507853	regulatory protein Ral2
CNAG_00759	-	-0.338724	0.822351	-0.411897	0.680415	0.923052	hypothetical protein, variant
CNAG_00760	-	0.31118	0.264819	1.17507	0.239968	0.65529	methylenetetrahydrofolate reductase
CNAG_00761	-	-0.0135517	0.146168	-0.0927133	0.926131	0.980681	coiled-coil domain-containing protein 12
CNAG_00762	DPH1	0.413195	0.326888	1.26403	0.206221	0.614289	diphthamide biosynthesis protein 1
CNAG_00764	-	0.628876	0.52201	1.20472	0.228311	0.642066	ATP-dependent RNA helicase DBP4
CNAG_00765	-	-0.554186	0.316541	-1.75076	0.0799876	0.376588	hypothetical protein
CNAG_00766	-	-0.353927	0.677699	-0.522249	0.601497	0.89531	hypothetical protein
CNAG_00768	-	-0.0861039	0.262116	-0.328495	0.742537	0.944647	hypothetical protein
CNAG_00769	PBS2	0.079455	0.187972	0.422697	0.672516	0.919921	STE/STE7 protein kinase
CNAG_00770	MSH2	-0.149525	0.174197	-0.858367	0.39069	0.790841	DNA mismatch repair protein Msh2
CNAG_00771	-	0.135598	0.235796	0.575065	0.565247	0.881748	large subunit ribosomal protein L29
CNAG_00772	RAD23	0.0768942	0.245945	0.312648	0.754548	0.947764	UV excision repair protein Rad23
CNAG_00773	-	0.366434	0.249181	1.47055	0.141412	0.506124	hypothetical protein
CNAG_00774	-	0.79908	0.591179	1.35167	0.17648	0.56625	phosphoglycerate dehydrogenase
CNAG_00775	-	0.594224	0.502829	1.18176	0.2373	0.652311	U3 small nucleolar RNA-associated protein 15
CNAG_00776	-	-0.737736	0.157427	-4.6862	2.78e-06	0.000160607	immunoreactive mannoprotein MP88
CNAG_00777	-	0.408088	0.309574	1.31822	0.187429	0.584523	CCR4-NOT transcriptional complex subunit CAF120
CNAG_00778	-	0.32228	0.178169	1.80885	0.0704747	0.35021	hypothetical protein
CNAG_00779	RPL27	0.00347038	0.173319	0.0200231	0.984025	0.998999	large subunit ribosomal protein L27e
CNAG_00780	-	0.143079	0.265502	0.538901	0.589955	0.890435	hypothetical protein, variant
CNAG_00781	-	-0.681163	0.180679	-3.77002	0.000163236	0.00449867	U6 snRNA-associated Sm-like protein LSm3
CNAG_00782	SPS1	-0.168911	0.223643	-0.755271	0.450086	0.830443	STE/STE20/Fray protein kinase
CNAG_00783	-	-0.572684	0.198022	-2.89203	0.00382763	0.0503408	hypothetical protein
CNAG_00784	-	-0.604821	0.518095	-1.1674	0.243051	0.659283	hypothetical protein
CNAG_00785	-	-0.0952754	0.337528	-0.282274	0.777733	0.953152	ATP-dependent RNA helicase eIF4A
CNAG_00786	-	0.339134	0.1634	2.07548	0.0379419	0.239938	hypothetical protein
CNAG_00787	-	0.41744	0.212953	1.96025	0.0499668	0.285369	hypothetical protein
CNAG_00788	NDH1	0.402969	0.484436	0.83183	0.405505	0.802189	NADH dehydrogenase
CNAG_00789	-	0.221663	0.371623	0.596472	0.55086	0.876571	hypothetical protein
CNAG_00790	DPP1	0.352607	0.179956	1.9594	0.050066	0.285587	PAP2 domain-containing protein
CNAG_00791	HLH1	0.403292	0.411464	0.980139	0.327018	0.743702	hypothetical protein
CNAG_00792	-	0.430568	0.317421	1.35646	0.174954	0.564279	ATP-binding cassette transporter
CNAG_00793	-	0.0250209	0.159797	0.156579	0.875576	0.968245	DNA-directed RNA polymerase I, II, and III subunit RPABC1
CNAG_00794	-	0.42529	0.184706	2.30252	0.021306	0.16654	hypothetical protein
CNAG_00795	CFL1	2.06558	1.65596	1.24736	0.212264	0.620862	Putative flocculin
CNAG_00796	MDR1	0.584171	0.232601	2.51148	0.0120227	0.114887	ATP-binding cassette, subfamily B (MDR/TAP), member 1
CNAG_00797	-	-0.470549	0.3077	-1.52925	0.126203	0.47261	acetyl-CoA synthetase
CNAG_00798	-	0.741819	0.432753	1.71419	0.0864946	0.390932	hypothetical protein
CNAG_00799	-	0.441291	0.365553	1.20719	0.22736	0.640602	cellulase
CNAG_00801	-	-1.08071	0.460374	-2.34747	0.0189016	0.155709	hypothetical protein
CNAG_00802	CBP1	0.165159	0.295149	0.559579	0.575767	0.886818	calcineurin-binding protein
CNAG_00803	-	0.272332	0.160756	1.69407	0.0902515	0.399369	solute carrier family 24 (sodium/potassium/calcium exchanger), member 6
CNAG_00804	-	-0.374149	0.193965	-1.92895	0.0537373	0.298969	Gtr1/RagA G protein Gtr1
CNAG_00805	-	0.21071	0.269888	0.780734	0.434959	0.82301	hypothetical protein
CNAG_00806	-	-0.123293	0.255816	-0.481959	0.629835	0.903545	hypothetical protein
CNAG_00807	-	0.244543	0.391682	0.62434	0.532405	0.86871	hypothetical protein
CNAG_00808	-	-0.482617	0.163027	-2.96035	0.0030729	0.0429975	myosin regulatory light chain cdc4
CNAG_00809	-	0.163764	0.515303	0.317802	0.750635	0.947073	ATP-dependent RNA helicase DED1
CNAG_00810	HAD4	-0.130449	0.174329	-0.748292	0.454284	0.832587	polynucleotide kinase 3'-phosphatase
CNAG_00812	IRR1	0.563802	0.280076	2.01303	0.0441115	0.264824	cohesin complex subunit SA-1/2
CNAG_00813	-	2.48292	1.6521	1.50289	NA	NA	hypothetical protein
CNAG_00814	-	0.473609	0.307248	1.54146	0.123206	0.466978	hypothetical protein
CNAG_00815	SIT1	0.191203	0.433064	0.441513	0.658841	0.914383	MFS transporter, SIT family, siderophore-iron:H symporter
CNAG_00816	-	-0.229205	0.485755	-0.471853	0.637032	0.906399	microtubule binding protein
CNAG_00817	-	-0.0649304	0.228922	-0.283635	0.77669	0.953057	hypothetical protein
CNAG_00818	-	0.0894748	0.407656	0.219486	0.826272	0.957562	hypothetical protein
CNAG_00819	-	-0.236405	0.203226	-1.16326	0.244723	0.660834	small subunit ribosomal protein S30
CNAG_00820	-	0.00458389	0.226269	0.0202586	0.983837	0.998999	Prephenate dehydratase
CNAG_00821	-	-0.332614	0.227917	-1.45937	0.144464	0.510874	large subunit ribosomal protein L34e
CNAG_00822	-	-0.126577	0.384395	-0.329289	0.741937	0.944329	ribosome assembly protein SQT1
CNAG_00823	-	-0.205685	0.250371	-0.82152	0.41135	0.807087	cadmium ion transporter
CNAG_00824	-	0.238335	0.2397	0.994305	0.320074	0.738343	ubiquitin-conjugating enzyme E2 2
CNAG_00825	-	-0.058522	0.209444	-0.279416	0.779926	0.954029	solute carrier family 25 (mitochondrial folate transporter), member 32
CNAG_00826	DAK101	2.12546	0.337634	6.29516	3.07e-10	6.02e-08	dihydroxyacetone kinase
CNAG_00827	-	3.81605	0.609259	6.26343	3.77e-10	7.19e-08	ribose 5-phosphate isomerase
CNAG_00828	SIP401	1.03609	0.326255	3.1757	0.00149473	0.0248921	pathway-specific nitrogen regulator
CNAG_00829	-	-0.401716	0.147319	-2.72685	0.00639424	0.072559	E3 ubiquitin ligase complex SCF subunit sconC
CNAG_00830	FZC38	0.110539	0.179498	0.615824	0.538011	0.870518	hypothetical protein
CNAG_00831	-	0.532107	0.315815	1.68487	0.0920135	0.4041	nucleoside-diphosphate-sugar epimerase
CNAG_00832	-	0.271352	0.304964	0.889786	0.373581	0.781054	D-lactate dehydrogenase
CNAG_00833	-	-0.203275	0.314802	-0.645723	0.518459	0.863498	hypothetical protein
CNAG_00835	-	-0.433093	0.602164	-0.719228	0.472001	0.842604	hypothetical protein
CNAG_00836	-	-0.110171	0.162596	-0.677576	0.498041	0.855056	2-hydroxyacid dehydrogenase
CNAG_00837	-	0.0779476	0.214623	0.363183	0.716468	0.93417	hypothetical protein
CNAG_00838	-	0.680985	0.205486	3.31403	0.000919619	0.0173587	hypothetical protein
CNAG_00839	-	0.195175	0.35081	0.556356	0.577967	0.88766	mitochondrial protein
CNAG_00840	-	0.643839	0.329538	1.95377	0.0507289	0.287701	hypothetical protein
CNAG_00841	-	0.0839007	0.330739	0.253677	0.799745	0.954029	hypothetical protein
CNAG_00843	-	0.974389	0.299863	3.24945	0.00115629	0.0204452	Salicylate hydroxylase
CNAG_00845	-	0.187682	0.371858	0.504714	0.61376	0.898399	hypothetical protein
CNAG_00846	-	0.737615	0.296939	2.48407	0.0129892	0.12224	hypothetical protein
CNAG_00847	-	0.260364	0.146374	1.77875	0.0752801	0.365309	hypothetical protein
CNAG_00848	-	0.535937	0.818728	0.654597	0.512727	0.860401	hypothetical protein
CNAG_00849	-	-1.22347	0.358917	-3.40877	0.000652555	0.0135976	hypothetical protein
CNAG_00851	-	0.190025	0.406533	0.467428	0.640193	0.906455	hypothetical protein
CNAG_00852	-	0.407604	0.231146	1.7634	0.0778326	0.372037	hypothetical protein
CNAG_00853	-	0.26021	0.189056	1.37637	0.168708	0.554709	exosome complex component RRP43
CNAG_00854	-	-0.768098	0.261356	-2.93889	0.00329386	0.0454907	C-8 sterol isomerase
CNAG_00855	-	0.400681	0.249996	1.60275	0.10899	0.437604	ligase
CNAG_00858	-	0.0964562	0.448046	0.215282	0.829548	0.958726	hypothetical protein
CNAG_00859	-	0.166513	0.292701	0.568884	0.569435	0.883651	hypothetical protein
CNAG_00860	-	0.0761763	0.441669	0.172474	0.863065	0.967488	hypothetical protein
CNAG_00861	-	-0.100918	0.200217	-0.504042	0.614232	0.898399	3-hydroxyacyl-CoA dehydrogenase
CNAG_00862	-	-0.690885	0.226683	-3.0478	0.00230524	0.0347962	hypothetical protein
CNAG_00863	-	-0.14839	0.332461	-0.446339	0.655353	0.913687	Flavin-containing monooxygenase
CNAG_00864	ITR2	0.511342	0.274395	1.86353	0.0623879	0.325264	myo-inositol transporter, putative
CNAG_00865	-	NA	NA	NA	NA	NA	maltose O-acetyltransferase
CNAG_00866	-	-0.727897	0.746067	-0.975646	0.32924	0.745283	transketolase
CNAG_00867	ITR3A	0.672228	0.412756	1.62863	0.103391	0.425028	myo-inositol transporter, putative
CNAG_00868	-	NA	NA	NA	NA	NA	hypothetical protein
CNAG_00869	PDR5	0.325393	0.456465	0.712854	0.475936	0.84515	ATP-binding cassette transporter
CNAG_00870	-	-0.147557	0.776539	-0.190019	0.849294	0.965408	hypothetical protein
CNAG_00871	CLR3	1.32402	0.462186	2.86469	0.00417422	0.053574	hypothetical protein
CNAG_00872	-	-0.150987	0.160053	-0.94336	0.345497	0.760595	ATP-dependent DNA helicase
CNAG_00873	-	0.18673	0.300245	0.621927	0.53399	0.86871	hypothetical protein
CNAG_00874	-	-0.116794	0.458397	-0.254788	0.798887	0.954029	multisite-specific tRNA:(cytosine-C5)- methyltransferase
CNAG_00876	FRE7	0.0381227	0.310523	0.122769	0.90229	0.975464	ferric-chelate reductase
CNAG_00877	-	0.19931	0.152204	1.30949	0.190368	0.589231	Adenylate kinase
CNAG_00878	-	-0.039278	0.432995	-0.0907122	0.927721	0.980681	hypothetical protein
CNAG_00879	-	0.532482	0.324288	1.642	0.100589	0.419489	Glutamate dehydrogenase
CNAG_00883	ECM2201	-0.104935	0.345035	-0.30413	0.761029	0.948224	Putative Zn2-Cys6 zinc-finger transcription factor
CNAG_00884	-	0.0615328	0.194798	0.315881	0.752093	0.947764	exocyst complex component protein
CNAG_00885	-	0.927113	2.80296	0.330763	0.740824	0.94365	hypothetical protein
CNAG_00886	-	0.555251	0.43157	1.28658	0.198239	0.603309	Adenosylhomocysteinase
CNAG_00887	-	2.70678	1.27933	2.11579	0.034363	0.22637	hypothetical protein
CNAG_00888	CNB1	-0.0427268	0.218552	-0.1955	0.845002	0.96431	calcineurin subunit B
CNAG_00889	-	-0.549648	0.58054	-0.946787	0.343747	0.758429	hypothetical protein
CNAG_00890	-	-0.145982	0.287045	-0.508569	0.611054	0.898399	hypothetical protein
CNAG_00891	-	-0.317453	0.244712	-1.29725	0.194544	0.596592	ATP-binding cassette, subfamily F, member 2
CNAG_00892	-	0.25943	0.284621	0.911492	0.362036	0.770219	hypothetical protein
CNAG_00893	-	0.10003	0.18171	0.55049	0.581983	0.889494	hypothetical protein
CNAG_00894	-	-0.131487	0.147424	-0.891899	0.372447	0.779887	hypothetical protein
CNAG_00895	ZIP1	-1.29627	0.25719	-5.04014	4.65e-07	3.53e-05	solute carrier family 39 (zinc transporter), member 1/2/3
CNAG_00896	FZC34	0.341494	0.297167	1.14916	0.250488	0.667636	transcription factor
CNAG_00897	SKN1	0.766409	0.206926	3.70379	0.000212405	0.00549008	putative glucosidase
CNAG_00898	-	-0.0552907	0.947186	-0.0583737	0.953451	0.989335	multidrug efflux pump
CNAG_00899	-	0.431132	0.52948	0.814256	0.415498	0.809607	hypothetical protein
CNAG_00900	-	-0.271839	0.223529	-1.21613	0.223937	0.635285	hypothetical protein
CNAG_00901	-	0.130919	0.350735	0.373272	0.708946	0.931079	hypothetical protein
CNAG_00903	-	0.21762	0.195107	1.11538	0.264686	0.685167	hypothetical protein
CNAG_00904	-	-0.127658	0.369631	-0.345367	0.729819	0.940338	aflatoxin efflux pump AFLT
CNAG_00905	-	2.22212	0.425379	5.22386	1.75e-07	1.6e-05	MFS transporter
CNAG_00906	-	0.443076	0.631345	0.701797	0.482806	0.850169	nucleolar pre-ribosomal-associated protein 1
CNAG_00908	-	0.363276	0.490529	0.74058	0.458948	0.835512	hypothetical protein
CNAG_00909	-	-0.320123	0.42391	-0.755167	0.450149	0.830443	phosphopantothenoylcysteine decarboxylase
CNAG_00911	-	0.668276	0.582277	1.14769	0.251095	0.668508	phytanoyl-CoA dioxygenase
CNAG_00914	KRE6	-0.310284	0.16868	-1.83948	0.0658439	0.334797	glucosidase
CNAG_00915	-	-0.55207	0.249251	-2.21492	0.0267658	0.192507	hypothetical protein, variant
CNAG_00916	-	-0.3205	0.166343	-1.92674	0.0540121	0.299826	transcription factor
CNAG_00917	-	-0.269273	0.204552	-1.3164	0.18804	0.585307	alkylbase DNA N-glycosylase
CNAG_00920	-	0.379064	0.387096	0.979251	0.327456	0.743702	YjeF family protein
CNAG_00921	-	0.13492	0.434063	0.310831	0.755929	0.947764	glutathione transferase
CNAG_00922	-	-0.0116846	0.244384	-0.0478126	0.961866	0.992108	hypothetical protein
CNAG_00923	-	-0.548831	0.382014	-1.43668	0.15081	0.523126	membrane protein
CNAG_00924	-	0.953665	4.08047	0.233714	0.815207	0.954029	hypothetical protein
CNAG_00925	-	-0.262321	0.496624	-0.528209	0.597354	0.89417	Identified spore protein 7
CNAG_00926	-	0.106465	0.134979	0.788755	0.430256	0.819975	alpha-1,3/alpha-1,6-mannosyltransferase
CNAG_00927	-	-0.618726	0.343025	-1.80373	0.0712735	0.352532	guanyl nucleotide binding protein
CNAG_00928	-	0.804985	0.267976	3.00394	0.00266506	0.0384737	peptidase
CNAG_00929	-	0.239578	0.239778	0.999167	0.317714	0.735862	hypothetical protein
CNAG_00930	-	0.414187	0.52201	0.793445	0.427518	0.818276	Argininosuccinate synthase
CNAG_00931	-	0.763269	0.231484	3.29729	0.00097623	0.0180912	protein transporter
CNAG_00932	-	-0.0569606	0.748153	-0.076135	0.939312	0.9835	hypothetical protein
CNAG_00933	-	-0.384988	0.449919	-0.855683	0.392173	0.792006	hypothetical protein
CNAG_00935	-	0.231333	0.255474	0.905505	0.365198	0.772394	DNA-binding protein
CNAG_00936	-	0.797697	0.380891	2.09429	0.036234	0.231922	lipid particle protein, variant
CNAG_00937	-	4.24003	0.571251	7.42236	1.15e-13	4.08e-11	hypothetical protein
CNAG_00938	-	0.164895	0.264865	0.622563	0.533572	0.86871	hypothetical protein
CNAG_00939	-	1.00583	1.9336	0.520182	0.602937	0.895503	glucan 1,3-beta-glucosidase
CNAG_00940	-	0.0710174	0.321136	0.221144	0.82498	0.957507	exosome complex exonuclease DIS3/RRP44
CNAG_00941	-	0.614523	0.373989	1.64316	0.10035	0.419106	hypothetical protein
CNAG_00960	-	-0.0260861	0.193142	-0.135062	0.892563	0.973414	ATP-dependent RNA helicase DHX8/PRP22
CNAG_00961	-	0.0455726	0.732841	0.0621862	0.950415	0.988852	hypothetical protein
CNAG_00966	-	-0.321908	0.166767	-1.93029	0.0535713	0.298969	aromatic-L-amino-acid decarboxylase
CNAG_00967	-	-0.0478688	0.26704	-0.179257	0.857736	0.967488	hypothetical protein
CNAG_00968	-	-0.235556	0.231988	-1.01538	0.309924	0.727555	hypothetical protein
CNAG_00969	-	0.0951161	0.283707	0.335262	0.737427	0.941903	hypothetical protein
CNAG_00970	-	0.250256	0.225094	1.11179	0.266231	0.685701	phosphatidate cytidylyltransferase
CNAG_00972	-	-0.0517479	0.23584	-0.21942	0.826323	0.957562	hypothetical protein
CNAG_00973	-	-0.337982	0.214421	-1.57626	0.114966	0.450901	hypothetical protein
CNAG_00974	-	-0.616214	0.277975	-2.2168	0.026637	0.191891	beta-lactamase
CNAG_00975	-	0.0254463	0.307542	0.0827409	0.934058	0.982357	hypothetical protein
CNAG_00976	-	1.4825	0.293636	5.04879	4.45e-07	3.41e-05	carbamoyl-phosphate synthase, small subunit
CNAG_00977	-	0.660126	0.258119	2.55745	0.0105444	0.104378	VHS domain-containing protein
CNAG_00978	-	-0.717363	0.432235	-1.65966	0.0969832	0.414172	NADH dehydrogenase (ubiquinone) 1 alpha subcomplex 9
CNAG_00979	CTR4	1.30326	0.191192	6.81649	9.33e-12	2.89e-09	Copper uptake transporter
CNAG_00980	-	0.262173	0.293063	0.894595	0.371004	0.778912	hypothetical protein
CNAG_00982	-	-0.375223	0.156813	-2.39281	0.0167201	0.144726	hypothetical protein
CNAG_00983	-	-0.395223	0.237591	-1.66346	0.0962202	0.41307	hypothetical protein
CNAG_00984	-	-1.14267	0.757207	-1.50906	0.131284	0.484761	glucose and ribitol dehydrogenase
CNAG_00985	-	0.194579	0.294893	0.65983	0.509363	0.858801	hypothetical protein
CNAG_00986	UBA4	-0.03672	0.171835	-0.213693	0.830786	0.959126	adenylyltransferase and sulfurtransferase
CNAG_00987	-	0.281544	0.151923	1.85319	0.0638546	0.328224	prefoldin subunit
CNAG_00988	-	0.0746455	0.354261	0.210708	0.833116	0.959126	importin subunit beta-1
CNAG_00989	UCH2	0.145743	0.156251	0.932749	0.35095	0.763414	ubiquitin carboxyl-terminal hydrolase L5
CNAG_00990	-	-0.104778	0.179979	-0.582169	0.560453	0.880237	F-type H -transporting ATPase subunit H
CNAG_00992	-	1.30336	0.405535	3.21393	0.00130931	0.0223545	homocitrate synthase, mitochondrial
CNAG_00993	-	0.0520478	0.230032	0.226263	0.820997	0.957465	ubiquinone biosynthesis monooxygenase Coq7
CNAG_00994	-	-0.597385	0.165796	-3.60314	0.000314398	0.00757404	protein mago nashi
CNAG_00995	-	0.159666	0.77559	0.205864	0.836897	0.960509	hypothetical protein
CNAG_00996	PMT4	0.220723	0.240143	0.919129	0.358028	0.767336	dolichyl-phosphate-mannose-protein mannosyltransferase
CNAG_00997	-	-0.0831295	0.168969	-0.491982	0.622732	0.902076	hypothetical protein
CNAG_00998	-	0.230666	0.232194	0.993421	0.320505	0.738452	hypothetical protein, variant
CNAG_00999	-	0.116342	0.320623	0.362863	0.716707	0.93417	hypothetical protein
CNAG_01000	-	0.100137	0.426737	0.234658	0.814474	0.954029	nuclear pore complex protein Nup155
CNAG_01001	-	0.137375	0.610047	0.225187	0.821834	0.957507	hypothetical protein
CNAG_01002	-	0.728326	0.441346	1.65024	0.0988942	0.417329	hypothetical protein
CNAG_01003	NCP1	-0.459638	0.304017	-1.51188	0.130564	0.483062	NADPH-ferrihemoprotein reductase
CNAG_01004	-	0.00754727	0.461018	0.0163709	0.986939	0.998999	hypothetical protein
CNAG_01005	-	-0.712366	0.183307	-3.88619	0.00010183	0.00311945	glutaredoxin
CNAG_01007	-	-0.336344	0.228655	-1.47097	0.1413	0.506124	C2 domain-containing protein
CNAG_01009	-	-0.00952363	0.207233	-0.0459561	0.963345	0.9926	hypothetical protein, variant
CNAG_01010	-	-0.103723	0.38108	-0.272182	0.785482	0.954029	hypothetical protein
CNAG_01011	-	0.125839	0.27468	0.458127	0.646861	0.909736	hypothetical protein
CNAG_01012	-	0.461661	0.167237	2.76052	0.00577094	0.0674394	hypothetical protein
CNAG_01013	-	0.381599	0.53777	0.709596	0.477954	0.847604	chromatin binding protein
CNAG_01014	ZFC4	-0.568863	0.352935	-1.61181	0.107004	0.43306	hypothetical protein
CNAG_01015	-	0.200286	0.210798	0.950135	0.342044	0.756283	cytoplasmic protein
CNAG_01016	-	0.218587	0.22226	0.983477	0.325373	0.742512	vacuolar membrane protein
CNAG_01017	-	0.431011	0.207698	2.07518	0.0379698	0.239938	E3 ubiquitin-protein ligase SHPRH
CNAG_01018	-	-0.079332	0.3567	-0.222405	0.823998	0.957507	histone-lysine N-methyltransferase Su(var)3-9
CNAG_01020	-	-0.771144	0.192701	-4.00176	6.29e-05	0.00219732	hypothetical protein
CNAG_01021	-	0.247402	0.433333	0.570929	0.568048	0.882531	ATP phosphoribosyltransferase
CNAG_01022	-	-0.376073	0.267877	-1.4039	0.160347	0.539625	hypothetical protein
CNAG_01023	-	-0.195126	0.366779	-0.531999	0.594727	0.89311	cohesin complex subunit SCC1
CNAG_01024	-	0.0908063	0.241205	0.376469	0.706568	0.930041	translocation protein SEC72
CNAG_01025	-	-0.221383	0.174964	-1.2653	0.205763	0.614015	hypothetical protein
CNAG_01026	-	0.73312	0.359333	2.04022	0.041328	0.253624	gamma-glutamyltransferase
CNAG_01027	-	0.652725	0.248872	2.62273	0.00872284	0.0899347	succinate-semialdehyde dehydrogenase (NADP)
CNAG_01028	-	-0.735087	0.273387	-2.68881	0.0071707	0.078498	hypothetical protein
CNAG_01029	-	-0.950715	0.356282	-2.66843	0.00762057	0.0820948	impact family protein, variant
CNAG_01030	-	-0.248213	0.373733	-0.664146	0.506597	0.857401	hypothetical protein
CNAG_01031	-	-0.758955	0.664682	-1.14183	0.253524	0.671411	hypothetical protein
CNAG_01032	-	-0.216755	0.212808	-1.01854	0.308419	0.726352	hypothetical protein
CNAG_01033	-	0.31657	0.247237	1.28043	0.200393	0.606803	exosome complex component CSL4
CNAG_01034	-	0.0471611	0.452726	0.104171	0.917033	0.977847	hypothetical protein
CNAG_01035	-	0.0585881	0.190112	0.308177	0.757947	0.948197	20S proteasome subunit alpha 4
CNAG_01036	-	-0.181737	0.266203	-0.682698	0.494798	0.854968	geranylgeranyl transferase type-2 subunit beta
CNAG_01037	-	0.103413	0.246895	0.418855	0.675322	0.921486	DNA mismatch repair protein MLH3
CNAG_01038	-	-0.176224	0.204908	-0.860016	0.38978	0.790069	hypothetical protein
CNAG_01039	-	0.281838	0.188414	1.49584	0.134695	0.491163	superkiller protein 3
CNAG_01040	-	-1.1228	0.404401	-2.77645	0.00549553	0.0651111	carboxypeptidase D
CNAG_01041	-	-0.836803	0.334452	-2.50201	0.0123489	0.117702	hypothetical protein
CNAG_01042	-	-0.215342	0.37373	-0.576196	0.564483	0.881026	hypothetical protein
CNAG_01043	-	-0.23243	0.428895	-0.541929	0.587868	0.890306	hypothetical protein
CNAG_01044	-	-0.048473	0.479996	-0.100986	0.919561	0.977888	dihydroceramidase
CNAG_01045	-	0.128384	0.237292	0.54104	0.58848	0.890306	hypothetical protein
CNAG_01046	-	-0.708302	0.273662	-2.58824	0.00964679	0.0969106	N,N-dimethylglycine oxidase
CNAG_01047	-	-2.48276	1.23256	-2.01432	0.0439762	0.264639	hypothetical protein
CNAG_01048	-	-0.0787891	0.434479	-0.181342	0.856099	0.967402	hypothetical protein
CNAG_01049	-	-0.0476649	0.329013	-0.144872	0.884812	0.970178	H/ACA ribonucleoprotein complex subunit 3
CNAG_01050	-	0.186494	0.13208	1.41197	0.157958	0.535821	hypothetical protein
CNAG_01052	-	-0.128032	0.788937	-0.162284	0.871082	0.967488	hypothetical protein
CNAG_01053	-	0.233764	0.414261	0.564292	0.572556	0.884437	nuclear pore complex protein Nup160
CNAG_01054	SSU72	0.0346507	0.270303	0.128192	0.897997	0.97526	RNA polymerase II subunit A domain phosphatase ssu72
CNAG_01055	-	0.588535	0.215096	2.73615	0.00621623	0.0712417	phospholipid transporter
CNAG_01057	-	-0.199729	0.256589	-0.7784	0.436334	0.823186	COP9 signalosome complex subunit 2
CNAG_01058	-	-0.149363	0.14312	-1.04362	0.296661	0.717978	nitric oxide synthase-interacting protein
CNAG_01059	-	-1.20123	0.314086	-3.82453	0.000131023	0.00379508	vacuolar membrane protein
CNAG_01060	-	-0.352593	0.177437	-1.98714	0.0469065	0.274939	hypothetical protein, variant
CNAG_01061	FRK102	-0.220973	0.596117	-0.370687	0.710871	0.931142	serine/threonine protein kinase
CNAG_01062	PSK201	0.142213	0.330398	0.430431	0.666882	0.917025	CAMK/CAMKL/PASK protein kinase
CNAG_01063	-	0.0633788	0.210017	0.301779	0.76282	0.948461	WD-repeat protein mip1
CNAG_01064	-	-0.0888317	0.530369	-0.16749	0.866984	0.967488	hypothetical protein
CNAG_01065	-	0.159147	0.23746	0.670207	0.502726	0.856955	hypothetical protein, variant
CNAG_01070	-	0.0791291	0.474724	0.166684	0.867618	0.967488	class II aldolase/adducin family protein
CNAG_01071	-	-0.177722	0.15854	-1.12099	0.262292	0.684369	hypothetical protein
CNAG_01072	-	1.39358	0.227124	6.1358	8.47e-10	1.37e-07	Amidase
CNAG_01073	-	0.37747	0.206943	1.82403	0.0681469	0.342529	hypothetical protein
CNAG_01074	-	0.263545	0.509766	0.516991	0.605162	0.896483	neutral amino acid transporter
CNAG_01075	-	1.36095	0.468201	2.90677	0.00365187	0.0489811	methylmalonate-semialdehyde dehydrogenase (acylating)
CNAG_01076	-	1.08618	0.27887	3.89493	9.82e-05	0.00307232	4-aminobutyrate aminotransferase
CNAG_01077	-	0.527758	0.235174	2.24412	0.0248248	0.18406	hypothetical protein
CNAG_01078	-	0.430402	0.348634	1.23454	0.217002	0.626838	aldehyde dehydrogenase (NAD)
CNAG_01079	-	1.6016	0.274917	5.82576	5.69e-09	7.42e-07	2,4-dihydroxyhept-2-ene-1,7-dioic acid aldolase
CNAG_01080	-	0.904967	0.276917	3.26801	0.00108308	0.0195216	Glycolate oxidase
CNAG_01081	-	0.00106911	0.42012	0.00254478	0.99797	0.99937	hypothetical protein
CNAG_01082	-	-0.370679	0.201333	-1.84112	0.0656033	0.334431	hypothetical protein
CNAG_01083	-	-0.260159	0.229793	-1.13214	0.257574	0.6792	26S proteasome regulatory subunit N5
CNAG_01085	-	0.356713	0.200215	1.78165	0.0748058	0.363719	hypothetical protein
CNAG_01086	-	-0.140238	0.325826	-0.430409	0.666898	0.917025	hypothetical protein
CNAG_01087	-	0.191078	0.30821	0.619962	0.535283	0.869256	hypothetical protein
CNAG_01088	-	-0.19973	0.247101	-0.808291	0.418923	0.812734	hypothetical protein
CNAG_01089	-	-0.553292	0.14371	-3.85006	0.000118088	0.00350721	hypothetical protein
CNAG_01091	-	-0.00793012	0.163856	-0.0483969	0.9614	0.991777	U5 small nuclear ribonucleoprotein component
CNAG_01092	-	-0.244502	0.168958	-1.44712	0.147864	0.517322	hypothetical protein
CNAG_01094	-	0.227635	0.223171	1.02	0.307728	0.725602	pre-mRNA-splicing factor CWC25
CNAG_01095	-	-0.171812	0.39527	-0.434671	0.663801	0.916355	BEM46 family protein
CNAG_01096	-	0.514338	0.172981	2.97338	0.00294535	0.041525	hypothetical protein
CNAG_01098	-	-0.403283	0.277127	-1.45523	0.145607	0.512723	pre-rRNA-processing protein ipi1
CNAG_01099	-	0.127076	0.194797	0.652352	0.514174	0.861015	cleavage and polyadenylation specificity factor subunit 2
CNAG_01100	-	0.155883	0.28147	0.553817	0.579704	0.888474	hypothetical protein
CNAG_01102	-	0.00803107	0.730973	0.0109868	0.991234	0.998999	oxidoreductase
CNAG_01103	PRP11	-0.0210922	0.200549	-0.105172	0.916239	0.977847	splicing factor 3a subunit 2
CNAG_01104	-	0.197069	0.317683	0.620334	0.535038	0.869233	ribosomal RNA-processing protein 8
CNAG_01106	VPH1	-0.0770695	0.156889	-0.491237	0.623259	0.902076	V-type H -transporting ATPase subunit I
CNAG_01107	-	0.330412	0.205209	1.61013	0.10737	0.433438	phosphatidylinositol glycan, class A
CNAG_01108	DAL2	0.801384	0.273025	2.9352	0.00333333	0.0457988	Allantoicase
CNAG_01109	-	0.0142086	0.267201	0.0531755	0.957592	0.990353	hypothetical protein
CNAG_01110	-	0.038457	0.231354	0.166226	0.867979	0.967488	co-chaperone
CNAG_01111	-	0.123458	0.20666	0.597396	0.550243	0.87656	translation initiation factor 3 subunit K
CNAG_01112	-	-0.248798	0.50684	-0.49088	0.623511	0.902076	xenobiotic reductase
CNAG_01113	-	0.291679	0.260961	1.11771	0.263691	0.685167	hypothetical protein
CNAG_01114	-	0.415392	0.21685	1.91557	0.0554195	0.30334	hypothetical protein
CNAG_01115	-	0.8504	0.208708	4.07459	4.61e-05	0.00171566	hypothetical protein
CNAG_01116	-	-0.0782736	0.287543	-0.272215	0.785457	0.954029	beta-ketoacyl reductase
CNAG_01117	EF3	0.193768	0.463132	0.418387	0.675664	0.921687	elongation factor 3
CNAG_01118	-	-0.950351	0.478041	-1.98801	0.0468104	0.274808	AAT family amino acid transporter
CNAG_01120	-	-0.927404	0.189423	-4.89594	9.78e-07	6.5e-05	pyruvate dehydrogenase complex dihydrolipoamide acetyltransferase
CNAG_01121	-	-0.951625	0.49974	-1.90424	0.0568792	0.30771	hypothetical protein
CNAG_01123	-	-0.334039	0.549667	-0.607713	0.543378	0.872499	DRAP deaminase
CNAG_01124	-	0.0496819	0.380407	0.130602	0.89609	0.974506	hypothetical protein
CNAG_01125	-	-0.0772293	0.220878	-0.349647	0.726604	0.938546	hypothetical protein
CNAG_01126	-	0.285974	0.244165	1.17123	0.241505	0.657558	guanine nucleotide exchange protein for ADP- robosylation factor
CNAG_01127	-	-0.307103	0.193053	-1.59078	0.11166	0.442127	hypothetical protein
CNAG_01128	-	-0.455768	0.384654	-1.18488	0.236065	0.6513	Hydroxyacylglutathione hydrolase
CNAG_01130	-	-0.075535	0.375336	-0.201246	0.840506	0.962342	hypothetical protein, variant
CNAG_01131	-	1.0059	0.324129	3.1034	0.00191311	0.0299814	hypothetical protein
CNAG_01132	-	0.343832	0.281996	1.21928	0.222739	0.632851	nucleolar protein 6
CNAG_01133	-	0.00365082	0.247844	0.0147303	0.988247	0.998999	mitochondrial protein
CNAG_01134	-	-0.0193767	0.166846	-0.116136	0.907545	0.975464	hypothetical protein
CNAG_01135	-	0.0376799	0.242043	0.155674	0.87629	0.968245	Delta(3,5)-Delta(2,4)-dienoyl-CoA isomerase
CNAG_01137	-	0.275165	0.249999	1.10067	0.271041	0.690472	aconitate hydratase, mitochondrial
CNAG_01138	CCP1	-0.140763	0.323069	-0.435705	0.663051	0.916064	cytochrome c peroxidase, mitochondrial
CNAG_01140	-	0.247237	0.570931	0.433042	0.664984	0.917025	ATP-dependent RNA helicase DRS1
CNAG_01142	-	-0.12989	0.164955	-0.787427	0.431032	0.820804	endoplasmic reticulum protein
CNAG_01143	-	-0.230445	0.292092	-0.788945	0.430144	0.819972	hypothetical protein
CNAG_01144	RPA70	-0.327258	0.272118	-1.20263	0.229118	0.642626	replication factor A1
CNAG_01145	-	-0.411385	0.179839	-2.28752	0.0221654	0.170807	hypothetical protein
CNAG_01146	-	-0.157723	0.50004	-0.315421	0.752442	0.947764	U3 small nucleolar RNA-associated protein 22
CNAG_01147	-	-0.271296	0.368171	-0.736874	0.461199	0.836745	arp2/3 complex 20 kDa subunit
CNAG_01148	FPR3	-0.0683955	0.3889	-0.175869	0.860397	0.967488	FK506-binding protein 4
CNAG_01149	-	-0.0382931	0.238469	-0.160579	0.872425	0.967503	hypothetical protein
CNAG_01150	-	0.212418	0.234321	0.906526	0.364658	0.772265	omega-6 fatty acid desaturase (delta-12 desaturase)
CNAG_01151	UBC5	-1.0105	0.223312	-4.52505	6.04e-06	0.000312135	ubiquitin-conjugating enzyme E2 D/E
CNAG_01152	-	0.198878	0.236213	0.841944	0.399819	0.797447	small subunit ribosomal protein S6e
CNAG_01153	-	-0.526932	0.326014	-1.61629	0.106032	0.431131	small subunit ribosomal protein S13e
CNAG_01154	-	0.218174	0.203277	1.07328	0.283144	0.705681	hypothetical protein
CNAG_01155	GUT1	-0.619915	0.425271	-1.45769	0.144926	0.512263	glycerol kinase
CNAG_01156	-	0.0674154	0.230433	0.292559	0.769859	0.949757	capsular related protein
CNAG_01157	-	0.171887	0.167449	1.02651	0.304653	0.72264	hypothetical protein
CNAG_01158	-	0.107813	0.203583	0.529578	0.596405	0.894102	branchpoint-bridging protein
CNAG_01159	-	0.044502	0.18898	0.235485	0.813832	0.954029	pre-mRNA-splicing factor slu7
CNAG_01161	-	0.345406	0.173924	1.98596	0.0470378	0.275274	hypothetical protein
CNAG_01162	MAK3201	-0.167523	0.183504	-0.912916	0.361287	0.770044	hypothetical protein
CNAG_01163	RAD54	0.316445	0.136782	2.31349	0.0206956	0.164026	DNA repair and recombination protein RAD54-like protein
CNAG_01164	-	-0.311609	0.268934	-1.15868	0.246586	0.663239	glutamine-fructose-6-phosphate transaminase (isomerizing)
CNAG_01165	LCB5	-0.332876	0.200091	-1.66362	0.096188	0.41307	D-erythro-sphingosine kinase
CNAG_01166	URE4	-0.788481	0.20402	-3.86471	0.000111219	0.00333837	urease accessory protein
CNAG_01167	URE2	-0.232284	0.202713	-1.14588	0.251846	0.668637	chromosome associated protein
CNAG_01168	-	-0.155721	0.37412	-0.416232	0.67724	0.922991	H/ACA ribonucleoprotein complex subunit 4
CNAG_01169	-	-0.224958	0.224294	-1.00296	0.315878	0.73355	Aspartyl aminopeptidase
CNAG_01170	-	-0.125403	0.149471	-0.83898	0.40148	0.79907	small subunit ribosomal protein S17
CNAG_01171	-	0.717612	0.42318	1.69576	0.089931	0.398955	hypothetical protein
CNAG_01172	PBX1	-0.363892	0.278496	-1.30663	0.191337	0.591001	parallel beta-helix repeat protein
CNAG_01174	-	0.26342	0.255471	1.03111	0.302487	0.72213	hypothetical protein
CNAG_01175	-	0.324919	0.143712	2.2609	0.0237656	0.179788	hypothetical protein
CNAG_01178	-	0.12436	0.215227	0.577808	0.563394	0.880602	nuclear envelope-endoplasmic reticulum network protein
CNAG_01179	-	-0.0594449	0.479454	-0.123985	0.901327	0.975464	DNA-directed RNA polymerase I and III subunit RPAC1
CNAG_01180	-	-0.300088	0.259153	-1.15795	0.246883	0.663469	hypothetical protein
CNAG_01181	-	-0.107424	0.194563	-0.552129	0.58086	0.889467	small subunit ribosomal protein S27Ae
CNAG_01182	-	-0.0589982	0.285291	-0.2068	0.836166	0.960386	cytoplasmic protein
CNAG_01183	LSB1	0.140838	0.234145	0.601501	0.547506	0.87496	hypothetical protein
CNAG_01184	-	-0.908201	0.336797	-2.69658	0.00700551	0.0773724	hypothetical protein
CNAG_01185	-	-0.116702	0.336142	-0.34718	0.728456	0.939797	Hsp70-like protein
CNAG_01186	-	-0.463427	0.161061	-2.87735	0.00401036	0.0525583	hypothetical protein
CNAG_01187	-	0.277041	0.472738	0.586034	0.557852	0.879241	ribosome production factor 2
CNAG_01188	-	0.467663	0.163682	2.85714	0.00427476	0.0543955	peroxin-19
CNAG_01189	-	0.369606	0.675239	0.547371	0.584124	0.890306	DNA-directed RNA polymerase I subunit RPA1
CNAG_01190	-	-0.0812073	0.162315	-0.500308	0.616858	0.899447	vesicle transporter SEC22
CNAG_01191	-	-0.535262	0.190643	-2.80767	0.0049902	0.0611977	long-chain fatty acid transporter
CNAG_01193	-	-0.425354	0.337026	-1.26208	0.20692	0.615309	hypothetical protein
CNAG_01195	-	0.451606	0.254499	1.77449	0.0759824	0.367281	cation-transporting ATPase 13A3/4/5
CNAG_01196	-	-0.312992	0.284827	-1.09888	0.271818	0.691294	tyrosyl-DNA phosphodiesterase 1
CNAG_01197	-	0.0273286	0.257895	0.105968	0.915608	0.977847	ran GTPase-activating protein 1
CNAG_01198	-	-0.207549	0.139989	-1.48261	0.138178	0.49956	small nuclear ribonucleoprotein F
CNAG_01199	-	0.194798	0.300625	0.647975	0.517001	0.862711	nuclear pore complex protein Nup62
CNAG_01200	-	0.465108	0.233532	1.99162	0.0464124	0.273118	pre-mRNA-splicing factor 38A
CNAG_01201	-	0.207648	0.333732	0.622199	0.533811	0.86871	hypothetical protein
CNAG_01202	-	0.455037	0.267271	1.70253	0.0886563	0.396133	hypothetical protein
CNAG_01203	YVH1	0.173249	0.231765	0.74752	0.45475	0.832587	dual specificity phosphatase 12
CNAG_01204	-	0.162505	0.256211	0.634264	0.525909	0.868025	ATP synthase F1, delta subunit
CNAG_01208	CCH1	0.373365	0.344688	1.0832	0.278722	0.700474	calcium-channel protein CCH1
CNAG_01209	FAB1	0.438421	0.320061	1.3698	0.170748	0.556257	1-phosphatidylinositol-3-phosphate 5-kinase
CNAG_01210	-	-0.09582	1.49477	-0.0641035	0.948888	0.988344	hypothetical protein
CNAG_01212	-	0.0586471	0.264561	0.221677	0.824566	0.957507	hypothetical protein
CNAG_01213	-	-0.108583	0.174268	-0.623082	0.533231	0.86871	hypothetical protein
CNAG_01214	-	0.147604	0.217602	0.678322	0.497568	0.854968	alpha-1,6-mannosyltransferase
CNAG_01215	-	0.161177	0.215333	0.7485	0.454159	0.832587	hypothetical protein
CNAG_01216	-	-0.253599	0.235408	-1.07727	0.281358	0.703299	6-phosphogluconolactonase
CNAG_01217	-	-0.203038	0.158008	-1.28498	0.198798	0.604514	protein MPE1
CNAG_01220	-	-0.212064	0.201646	-1.05167	0.292952	0.714242	mitochondrial FAD-linked sulfhydryl oxidase ERV1
CNAG_01221	-	0.0177563	0.229976	0.0772095	0.938457	0.98333	di-trans,poly-cis-decaprenylcistransferase
CNAG_01222	-	-0.428086	0.190475	-2.24746	0.0246105	0.183568	hypothetical protein
CNAG_01223	-	-1.16595	0.311532	-3.74265	0.00018209	0.00487581	hypothetical protein
CNAG_01224	-	-0.176946	0.162819	-1.08676	0.277141	0.698861	large subunit ribosomal protein L18-A
CNAG_01229	-	0.761965	0.208229	3.65927	0.000252934	0.00631827	L-mandelate dehydrogenase
CNAG_01230	MP98	-0.371669	0.205676	-1.80707	0.070752	0.350651	chitin deacetylase 2
CNAG_01231	-	-0.309765	0.298646	-1.03723	0.299627	0.720422	agmatinase
CNAG_01232	PMC1	0.928156	0.230399	4.02848	5.61e-05	0.00202864	calcium-translocating P-type ATPase, PMCA-type
CNAG_01233	-	0.0846365	0.225356	0.375568	0.707238	0.930485	hypothetical protein
CNAG_01234	-	-0.051108	0.340876	-0.149931	0.880819	0.968845	spore wall assembly-associated protein
CNAG_01235	-	0.0240503	0.16168	0.148752	0.881749	0.968845	DNA-directed RNA polymerase II subunit RPB2
CNAG_01236	-	0.514624	0.402874	1.27738	0.201467	0.608654	rRNA-processing protein EBP2
CNAG_01237	-	0.249405	0.309695	0.805324	0.420633	0.814566	hypothetical protein
CNAG_01239	CDA3	-0.0864741	0.266585	-0.324377	0.745653	0.945657	Chitin deacetylase
CNAG_01240	-	0.122146	0.449005	0.272038	0.785593	0.954029	hypothetical protein
CNAG_01241	-	-0.0304619	0.265179	-0.114873	0.908546	0.975464	enzyme regulator
CNAG_01242	HAPX	0.113657	0.320781	0.354312	0.723105	0.937641	CCAAT-binding transcription factor HapX
CNAG_01243	SET101	0.161358	0.256479	0.629127	0.529266	0.86846	histone-lysine N-methyltransferase, H3 lysine-4 specific
CNAG_01244	-	0.0412687	0.700777	0.0588899	0.95304	0.989184	hypothetical protein
CNAG_01245	-	0.0467872	0.152592	0.306616	0.759136	0.948197	hypothetical protein
CNAG_01246	-	0.404967	0.233813	1.73201	0.0832711	0.384296	hypothetical protein
CNAG_01247	-	-0.174553	0.334828	-0.521321	0.602143	0.89531	hypothetical protein
CNAG_01249	-	0.172231	0.159327	1.08099	0.279702	0.701043	hypothetical protein
CNAG_01250	-	0.139383	0.298089	0.467589	0.640079	0.906455	tRNA ligase
CNAG_01252	-	0.721625	0.205934	3.50417	0.000458041	0.0102392	thiosulfate/3-mercaptopyruvate sulfurtransferase
CNAG_01253	-	0.119182	0.206923	0.575976	0.564631	0.881026	mitochondrial import inner membrane translocase subunit TIM10
CNAG_01254	OCA101	0.36276	0.211017	1.7191	0.085596	0.388488	protein-tyrosine-phosphatase
CNAG_01255	-	0.0272459	0.260759	0.104487	0.916783	0.977847	hypothetical protein
CNAG_01256	-	-0.27552	0.299961	-0.91852	0.358347	0.767336	hypothetical protein
CNAG_01257	-	0.667167	0.524304	1.27248	0.203202	0.610964	aldo-keto reductase
CNAG_01258	-	-0.0424696	0.299049	-0.142016	0.887068	0.97115	hypothetical protein
CNAG_01261	-	0.101675	0.395945	0.256792	0.79734	0.954029	myosin I binding protein
CNAG_01262	GPB1	-0.284068	0.188498	-1.507	0.13181	0.485738	guanine nucleotide-binding protein subunit beta
CNAG_01263	-	-0.543166	0.289421	-1.87673	0.0605548	0.319845	vacuolar transporter chaperone 4
CNAG_01264	-	0.0218486	0.247192	0.088387	0.929569	0.981565	homoisocitrate dehydrogenase
CNAG_01266	-	0.277518	0.156121	1.77759	0.0754714	0.365761	ATP-dependent protease La
CNAG_01267	-	1.29282	0.203679	6.34734	2.19e-10	4.41e-08	hypothetical protein
CNAG_01268	-	1.31684	0.591387	2.2267	0.0259675	0.188404	hypothetical protein, variant
CNAG_01270	-	-0.568565	0.229568	-2.47668	0.0132611	0.124015	hypothetical protein
CNAG_01271	-	0.0152773	0.177504	0.0860673	0.931413	0.981565	pre-mRNA-splicing factor isy1
CNAG_01272	-	0.512738	0.19706	2.60194	0.00926971	0.0940105	hypothetical protein
CNAG_01273	-	-0.285161	0.29237	-0.975343	0.32939	0.745283	cellular nucleic acid-binding protein
CNAG_01274	-	-0.0639579	0.1635	-0.39118	0.695664	0.927054	coatomer subunit gamma
CNAG_01275	-	-0.595995	0.171791	-3.4693	0.000521825	0.0115062	hypothetical protein
CNAG_01276	-	-0.0853166	0.165532	-0.515409	0.606267	0.897345	hypothetical protein
CNAG_01277	-	0.707195	0.422681	1.67312	0.0943041	0.409141	hypothetical protein
CNAG_01278	APT2	0.500559	0.217166	2.30496	0.0211689	0.16605	Aminophospholipid translocase, putative
CNAG_01281	-	-0.343997	0.225502	-1.52547	0.127141	0.475121	hypothetical protein
CNAG_01282	-	-0.148774	0.165677	-0.897974	0.369199	0.777679	hypothetical protein
CNAG_01283	-	0.267114	0.248164	1.07636	0.281766	0.704084	beta-1,2-xylosyltransferase
CNAG_01284	-	0.27942	0.200465	1.39386	0.163359	0.544334	ATPase
CNAG_01285	-	-0.252682	0.183919	-1.37388	0.16948	0.555413	AUR protein kinase
CNAG_01286	-	0.101379	0.224129	0.452323	0.651036	0.91199	hypothetical protein
CNAG_01287	-	-0.406747	0.156276	-2.60274	0.0092482	0.0939203	NADH-ubiquinone oxidoreductase 51 kDa subunit, mitochondrial
CNAG_01288	-	0.217517	0.216646	1.00402	0.315369	0.732941	solute carrier family 25, member 33/36
CNAG_01289	-	0.626556	0.262503	2.38685	0.0169935	0.146541	hypothetical protein
CNAG_01290	-	-0.170851	0.183121	-0.932993	0.350824	0.763414	hypothetical protein
CNAG_01291	-	-0.172125	0.181804	-0.946765	0.343759	0.758429	hypothetical protein
CNAG_01292	-	-0.0211489	0.226365	-0.0934282	0.925563	0.980681	pol II transcription elongation factor
CNAG_01293	-	-0.249546	0.376156	-0.66341	0.507068	0.857547	hypothetical protein
CNAG_01294	IPK1	0.0815882	0.22455	0.363341	0.71635	0.93417	inositol-pentakisphosphate 2-kinase
CNAG_01295	-	-0.799435	0.200761	-3.98202	6.83e-05	0.00233336	acyl carrier protein
CNAG_01296	-	0.21652	0.366508	0.590765	0.554678	0.877308	RNA polymerase I-specific transcription initiation factor RRN3
CNAG_01297	-	-0.0364531	0.149606	-0.243661	0.807493	0.954029	hypothetical protein
CNAG_01298	-	0.23186	0.22934	1.01099	0.312022	0.730177	lysophospholipase NTE1
CNAG_01299	-	0.466388	0.79134	0.589365	0.555617	0.877308	hypothetical protein
CNAG_01300	-	-0.840714	0.149608	-5.61946	1.92e-08	2.19e-06	small subunit ribosomal protein S21e
CNAG_01301	-	0.183082	0.290531	0.630165	0.528587	0.868329	hypothetical protein
CNAG_01302	-	-0.157305	0.211407	-0.744086	0.456825	0.833481	hypothetical protein
CNAG_01303	-	0.357705	0.180819	1.97825	0.0479005	0.278024	hypothetical protein
CNAG_01304	-	0.109302	0.297209	0.36776	0.713052	0.932694	polynucleotide 5'-hydroxyl-kinase GRC3
CNAG_01306	-	0.541754	0.297843	1.81893	0.0689227	0.345777	chromodomain-helicase-DNA-binding protein 3
CNAG_01307	-	0.015717	0.511256	0.0307419	0.975475	0.997298	endoplasmic reticulum protein
CNAG_01308	-	0.324301	0.168695	1.92241	0.054554	0.301485	protein NRD1
CNAG_01309	-	-0.506319	0.135531	-3.73583	0.000187094	0.00497403	arf/Sar family protein
CNAG_01310	-	0.0782003	0.321963	0.242886	0.808093	0.954029	Nucleolar protein
CNAG_01313	-	0.576998	0.350413	1.64662	0.0996359	0.418576	hypothetical protein
CNAG_01314	PPP1	0.341065	0.221827	1.53753	0.124164	0.469412	vacuolar protein
CNAG_01315	-	0.0875138	0.203187	0.430705	0.666683	0.917025	protein transporter
CNAG_01316	RPA32	0.0149242	0.215193	0.0693524	0.944709	0.986313	replication factor A2
CNAG_01317	-	0.054933	0.183197	0.299858	0.764285	0.948735	hypothetical protein
CNAG_01319	-	0.0586437	0.173444	0.338114	0.735277	0.941418	Microtubule effector PAC2, putative
CNAG_01320	-	-0.348178	0.198094	-1.75764	0.0788093	0.374246	large subunit ribosomal protein L17
CNAG_01321	-	-0.403858	0.14511	-2.78312	0.00538397	0.0645383	acyl carrier protein
CNAG_01322	-	0.27066	0.175436	1.54279	0.122882	0.466893	hypothetical protein
CNAG_01323	-	-0.637141	0.146957	-4.33557	1.45e-05	0.000644197	ubiquinol-cytochrome c reductase subunit 7
CNAG_01324	-	0.220308	0.264297	0.833561	0.404528	0.80193	hypothetical protein
CNAG_01325	-	0.00275728	0.213058	0.0129415	0.989674	0.998999	DASH complex subunit SPC19
CNAG_01330	-	0.0584213	0.162586	0.359326	0.719351	0.935105	hypothetical protein
CNAG_01331	-	0.540141	0.190431	2.83641	0.00456234	0.0572717	hypothetical protein
CNAG_01332	-	0.17296	0.216567	0.798646	0.424496	0.817369	small subunit ribosomal protein S24e
CNAG_01333	ALK1	0.00370776	0.225712	0.0164269	0.986894	0.998999	HASPIN protein kinase
CNAG_01334	-	-0.0487795	0.409389	-0.119152	0.905155	0.975464	hypothetical protein, variant
CNAG_01335	-	0.31992	0.244976	1.30593	0.191578	0.591254	hypothetical protein
CNAG_01336	-	-0.798015	0.32447	-2.45944	0.0139153	0.128493	hypothetical protein, variant
CNAG_01337	-	-0.297231	0.242881	-1.22377	0.221038	0.632758	wd-repeat protein
CNAG_01338	-	0.70135	0.205098	3.41958	0.000627178	0.0133012	xeroderma pigmentosum group C-complementing protein
CNAG_01340	-	0.110276	0.273643	0.402993	0.686953	0.925385	ATPase
CNAG_01341	-	-0.963436	0.752677	-1.28001	0.200541	0.60684	mannose-6-phosphate isomerase
CNAG_01342	-	0.143439	0.172609	0.831006	0.40597	0.802324	hypothetical protein
CNAG_01343	-	0.112084	0.230823	0.485585	0.627262	0.90316	ATP-dependent Clp protease ATP-binding subunit ClpX
CNAG_01344	-	0.252983	0.300699	0.841316	0.400171	0.797447	hypothetical protein
CNAG_01345	-	0.0566048	0.27859	0.203183	0.838992	0.961727	small subunit ribosomal protein S2
CNAG_01346	HPP2	0.249832	0.217408	1.14914	0.250498	0.667636	hypothetical protein
CNAG_01347	-	-0.026678	0.266199	-0.100218	0.920171	0.978254	co-chaperone
CNAG_01348	-	-0.203953	0.446884	-0.456388	0.648111	0.91011	cyanate hydratase
CNAG_01349	-	-0.357898	0.648574	-0.551823	0.581069	0.889467	hypothetical protein
CNAG_01350	-	-0.419965	0.290287	-1.44672	0.147975	0.517322	putative ubiquitin ligase
CNAG_01351	-	0.175501	0.192017	0.913987	0.360724	0.769587	hypothetical protein
CNAG_01352	-	0.334974	0.217828	1.53779	0.1241	0.46941	hypothetical protein
CNAG_01353	-	0.224907	0.439985	0.51117	0.609232	0.898399	hypothetical protein
CNAG_01354	-	1.7211	0.484788	3.55021	0.000384925	0.00889871	hypothetical protein
CNAG_01355	-	-0.369203	0.251536	-1.46779	0.14216	0.506491	thioredoxin
CNAG_01357	SDP101	0.394237	0.22319	1.76638	0.0773323	0.370201	hypothetical protein
CNAG_01358	-	0.549753	0.668358	0.822543	0.410768	0.80637	hypothetical protein
CNAG_01359	-	-0.262441	0.329864	-0.795602	0.426263	0.818226	DNA-directed RNA polymerase II subunit RPB7
CNAG_01360	-	0.103787	0.240388	0.431746	0.665926	0.917025	pumilio domain-containing protein c
CNAG_01361	-	-0.185537	0.185008	-1.00286	0.315927	0.73355	importin alpha subunit
CNAG_01363	-	-0.151952	0.15829	-0.959959	0.337076	0.752014	XPA-binding protein 1
CNAG_01364	-	0.230071	0.184441	1.24739	0.212254	0.620862	Guanylate kinase
CNAG_01365	-	0.290725	0.190027	1.52991	0.126038	0.47261	hypothetical protein
CNAG_01368	-	2.28579	1.65945	1.37744	NA	NA	hypothetical protein
CNAG_01372	-	-0.176868	0.236636	-0.747427	0.454806	0.832587	hypothetical protein
CNAG_01373	CDC10	-0.342998	0.182726	-1.87712	0.0605017	0.319845	septin ring protein
CNAG_01375	ABP1	-0.0210812	0.343446	-0.0613815	0.951055	0.988852	Putative actin-binding protein
CNAG_01376	-	0.157992	0.263476	0.599644	0.548744	0.875802	stress response protein NST1
CNAG_01377	UBP13	-0.198382	0.28697	-0.6913	0.489377	0.853744	PAB-dependent poly(A)-specific ribonuclease subunit PAN2
CNAG_01378	-	0.285943	0.160434	1.78231	0.0746982	0.363671	STE24 endopeptidase
CNAG_01379	-	0.475236	0.421879	1.12647	0.259965	0.681641	hypothetical protein
CNAG_01380	-	-1.20808	0.327973	-3.68348	0.000230075	0.00592623	Phosphatidylserine decarboxylase
CNAG_01381	-	-0.190704	0.157517	-1.21069	0.226016	0.638506	hypothetical protein
CNAG_01382	-	0.92738	0.206188	4.49774	6.87e-06	0.000345439	aspartyl-tRNA(Asn)/glutamyl-tRNA (Gln) amidotransferase subunit A
CNAG_01384	-	-0.881575	0.446363	-1.97502	0.0482659	0.279205	hypothetical protein
CNAG_01385	GGT1	0.218271	0.285886	0.763489	0.445172	0.828506	Glycosylinositolphosphoceramide galactosyltransferase
CNAG_01386	-	-0.399173	0.332839	-1.1993	0.230412	0.644231	phosphatidylinositol glycan, class P
CNAG_01387	-	-0.193649	0.34423	-0.562558	0.573736	0.885478	hypothetical protein
CNAG_01388	-	0.303929	0.235669	1.28964	0.197175	0.601299	hypothetical protein
CNAG_01389	-	-0.304731	0.343776	-0.886422	0.37539	0.781397	hypothetical protein
CNAG_01390	-	-0.00495129	0.421912	-0.0117354	0.990637	0.998999	adenine phosphoribosyltransferase
CNAG_01391	-	0.332087	0.238245	1.39389	0.163351	0.544334	cell division cycle protein 37
CNAG_01392	-	0.298375	0.16827	1.7732	0.0761964	0.367628	hypothetical protein
CNAG_01395	-	-0.711659	0.244673	-2.90861	0.0036304	0.0488692	Ribose-5-phosphate isomerase
CNAG_01396	-	-0.179514	0.218444	-0.821783	0.411201	0.807007	protein SUS1
CNAG_01397	-	0.251984	0.293032	0.859919	0.389834	0.790069	mitochondrial import inner membrane translocase subunit
CNAG_01398	-	0.0551652	0.344464	0.160148	0.872765	0.967503	ATP-dependent RNA helicase DOB1
CNAG_01399	-	0.337847	0.166545	2.02856	0.0425035	0.258705	hypothetical protein
CNAG_01400	-	0.34535	0.456997	0.755694	0.449832	0.830443	3-deoxy-7-phosphoheptulonate synthase
CNAG_01401	-	0.943835	0.901043	1.04749	0.294873	0.716863	hypothetical protein
CNAG_01402	-	-0.236265	0.313767	-0.752996	0.451452	0.830472	actin binding protein
CNAG_01403	-	0.141355	0.182638	0.773964	0.438952	0.823798	eclair-PA
CNAG_01405	-	-0.114798	0.349586	-0.328384	0.742622	0.944647	hypothetical protein
CNAG_01408	-	-0.0174103	0.247872	-0.070239	0.944003	0.986129	PH and SEC7 domain-containing protein
CNAG_01412	PAH1	-0.172651	0.196749	-0.87752	0.380204	0.783863	phosphatidate phosphatase LPIN
CNAG_01413	PUB1	0.00674625	0.186715	0.0361313	0.971178	0.995791	nucleolysin TIA-1/TIAR
CNAG_01414	-	-0.0661092	0.20246	-0.326529	0.744024	0.94487	hypothetical protein
CNAG_01415	-	0.318394	0.171958	1.85158	0.0640862	0.328779	cytoplasmic protein
CNAG_01417	-	0.549158	0.863625	0.635875	0.524858	0.867759	hypothetical protein
CNAG_01418	-	0.023014	0.187296	0.122875	0.902206	0.975464	hypothetical protein
CNAG_01420	-	-0.248378	0.152023	-1.63382	0.102297	0.423525	hypothetical protein
CNAG_01422	-	-0.160791	0.162013	-0.992457	0.320975	0.738452	endoplasmic reticulum protein
CNAG_01423	-	0.0303433	0.246569	0.123062	0.902058	0.975464	hypothetical protein
CNAG_01424	-	0.214909	0.336562	0.638544	0.52312	0.86729	hypothetical protein
CNAG_01425	-	-0.11687	0.297857	-0.392369	0.694786	0.926922	hypothetical protein
CNAG_01429	-	0.287134	0.28053	1.02354	0.306052	0.723254	hypothetical protein
CNAG_01430	-	0.618724	0.219312	2.82121	0.00478435	0.0592591	hypothetical protein
CNAG_01431	HOB1	0.0396083	0.207328	0.191041	0.848493	0.965408	hypothetical protein
CNAG_01432	-	-0.193003	0.454495	-0.424653	0.671089	0.918839	ribosome assembly protein 4
CNAG_01435	-	0.306176	0.318184	0.962262	0.335918	0.7516	serine-tRNA ligase
CNAG_01436	SIT4	-0.219875	0.175889	-1.25008	0.211271	0.619905	serine/threonine-protein phosphatase 6 catalytic subunit
CNAG_01437	-	-0.225571	0.281903	-0.800172	0.423611	0.816939	ribosomal RNA assembly protein
CNAG_01438	SWI6	-0.175924	0.375919	-0.467984	0.639796	0.906399	Cell-cycle box factor subunit SWI6, putative
CNAG_01439	-	-0.0265573	0.143179	-0.185483	0.85285	0.966451	U4/U6 small nuclear ribonucleoprotein PRP4
CNAG_01440	-	0.246615	0.225027	1.09594	0.273106	0.693383	hypothetical protein
CNAG_01441	-	-0.173229	0.452562	-0.382775	0.701886	0.927484	hypothetical protein
CNAG_01443	-	0.324351	0.263962	1.22878	0.219156	0.631345	hypothetical protein
CNAG_01444	RPB4	0.0848827	0.167494	0.50678	0.612309	0.898399	DNA-directed RNA polymerase II subunit RPB4
CNAG_01446	HSP12	-0.925964	0.557973	-1.65951	0.0970125	0.414172	heat shock protein, 12Kda
CNAG_01448	-	1.37681	0.405859	3.39233	0.000693013	0.0141725	hypothetical protein
CNAG_01451	-	-0.40625	0.235901	-1.72212	0.0850475	0.38745	hypothetical protein
CNAG_01452	-	0.195219	0.215509	0.90585	0.365015	0.772394	mat3 pheromone repeat protein
CNAG_01454	STE12alpha	0.00990172	0.208632	0.0474601	0.962147	0.992108	transcription factor STE12
CNAG_01455	RPL39alpha	0.26094	0.14585	1.7891	0.0735986	0.360347	large subunit ribosomal protein L39
CNAG_01456	-	1.19653	0.518022	2.3098	0.0208991	0.165046	hypothetical protein
CNAG_01461	-	-0.0273562	0.234496	-0.11666	0.90713	0.975464	sodium/bile acid cotransporter 7-B/bile acid cotransporter 7-B
CNAG_01463	-	0.0533018	0.389193	0.136955	0.891066	0.97337	hypothetical protein
CNAG_01464	FHB1	-1.8608	1.3427	-1.38586	0.165788	0.548274	Flavohemoglobin
CNAG_01465	-	-0.398348	0.262771	-1.51595	0.129531	0.480194	5' flap endonuclease
CNAG_01466	-	-0.833903	0.25132	-3.31809	0.000906355	0.0172307	hypothetical protein
CNAG_01467	-	0.50773	0.186037	2.72918	0.00634914	0.0722675	solute carrier family 35, member F5
CNAG_01468	-	-0.142635	0.283754	-0.502674	0.615194	0.898399	hypothetical protein
CNAG_01469	-	-0.223867	0.290751	-0.769961	0.441323	0.825994	CDP-diacylglycerol-serine O- phosphatidyltransferase
CNAG_01470	-	-0.215809	0.176306	-1.22406	0.220928	0.632758	NADH dehydrogenase (ubiquinone) flavoprotein 2
CNAG_01471	-	0.111001	0.259783	0.427286	0.669171	0.917707	hypothetical protein
CNAG_01472	-	0.4236	0.176276	2.40304	0.0162592	0.142051	endoplasmic reticulum protein
CNAG_01473	-	0.882982	0.317898	2.77756	0.00547685	0.0651111	hypothetical protein
CNAG_01474	-	0.482214	0.395358	1.21969	0.222583	0.632758	hypothetical protein, variant
CNAG_01475	-	-0.0452843	0.18549	-0.244133	0.807128	0.954029	sphingolipid C9-methyltransferase
CNAG_01476	-	0.0431573	0.264483	0.163176	0.87038	0.967488	hypothetical protein
CNAG_01477	-	0.38011	0.280645	1.35442	0.175604	0.565268	Serine palmitoyltransferase
CNAG_01478	-	0.0398213	0.324392	0.122757	0.9023	0.975464	monooxygenase
CNAG_01479	-	-0.149441	0.294435	-0.50755	0.611769	0.898399	hypothetical protein
CNAG_01480	-	-0.00789177	0.282341	-0.0279512	0.977701	0.997944	large subunit ribosomal protein L12
CNAG_01481	-	0.051553	0.30228	0.170547	0.86458	0.967488	hypothetical protein
CNAG_01482	-	0.0852304	0.285247	0.298795	0.765097	0.948827	solute carrier family 25 (mitochondrial phosphate transporter), member 23/24/25/41
CNAG_01483	-	-0.0265833	0.156909	-0.169419	0.865467	0.967488	E3 ubiquitin ligase-like protein
CNAG_01485	-	0.211496	0.192644	1.09785	0.272268	0.691964	D-lactate dehydrogenase (cytochrome)
CNAG_01486	-	-0.342041	0.214338	-1.59581	0.110532	0.441179	large subunit ribosomal protein L15-A
CNAG_01487	-	0.00308493	0.450075	0.00685425	0.994531	0.99937	hypothetical protein
CNAG_01489	CAS9	-2.01804	0.324784	-6.21348	5.18e-10	9.61e-08	maltose O-acetyltransferase
CNAG_01490	-	-1.0947	0.276128	-3.96449	7.36e-05	0.002457	hypothetical protein
CNAG_01491	-	0.00289825	0.187945	0.0154208	0.987697	0.998999	hypothetical protein
CNAG_01492	-	-0.854193	0.371713	-2.29799	0.0215623	0.167898	hypothetical protein
CNAG_01493	-	-0.328136	0.674537	-0.486461	0.62664	0.903066	hypothetical protein
CNAG_01494	-	-0.641375	0.207272	-3.09437	0.00197234	0.0306516	hypothetical protein
CNAG_01495	-	0.368875	0.334187	1.1038	0.269681	0.689493	myo-inositol 2-dehydrogenase
CNAG_01496	PPT1	0.02395	0.286606	0.0835642	0.933403	0.981946	protein phosphatase 5
CNAG_01497	-	0.0788948	0.312998	0.252061	0.800994	0.954029	Integral membrane protein
CNAG_01498	AKP2	-0.532343	0.269464	-1.97557	0.0482039	0.279205	Arylsulfatase
CNAG_01499	-	0.0553686	0.186673	0.296608	0.766766	0.948827	hypothetical protein
CNAG_01500	-	-0.665791	1.11164	-0.598927	0.549221	0.87597	Taurine dioxygenase
CNAG_01501	-	-0.591451	0.375544	-1.57492	0.115275	0.451047	hypothetical protein
CNAG_01502	-	-0.0339372	0.150781	-0.225075	0.821921	0.957507	major facilitator superfamily transporter
CNAG_01504	-	0.234367	0.204517	1.14595	0.251814	0.668637	hypothetical protein
CNAG_01506	-	-1.29503	0.299189	-4.32847	1.5e-05	0.000661353	hypothetical protein
CNAG_01507	-	-0.139272	0.213763	-0.651523	0.514709	0.86159	protein CGI121
CNAG_01508	-	0.0539924	0.272793	0.197924	0.843104	0.963189	hypothetical protein
CNAG_01509	-	-0.233438	0.203727	-1.14584	0.251862	0.668637	hypothetical protein
CNAG_01510	-	0.263887	0.249219	1.05886	0.289665	0.7107	hypothetical protein
CNAG_01511	-	1.15958	0.807446	1.43611	0.15097	0.523439	hypothetical protein
CNAG_01512	-	-0.736292	0.187493	-3.92704	8.6e-05	0.00275932	hypothetical protein
CNAG_01513	-	-0.0594267	0.206602	-0.287639	0.773623	0.951719	hypothetical protein
CNAG_01514	-	NA	NA	NA	NA	NA	hypothetical protein
CNAG_01519	EEP1	-0.569379	0.413305	-1.37762	0.168319	0.553921	endonuclease/exonuclease/phosphatase
CNAG_01520	-	0.130211	0.197629	0.658864	0.509983	0.858845	histone-arginine methyltransferase CARM1
CNAG_01521	-	-0.472395	0.456023	-1.0359	0.300248	0.720561	metallo-beta-lactamase
CNAG_01522	-	-0.638138	0.322493	-1.97877	0.0478423	0.278024	phenylalanine-tRNA ligase
CNAG_01525	-	0.255967	0.485522	0.527201	0.598054	0.894502	hypothetical protein
CNAG_01527	-	-1.6747	1.14159	-1.46699	0.142378	0.506626	hypothetical protein
CNAG_01528	-	-0.127592	0.332292	-0.383975	0.700997	0.927281	hypothetical protein
CNAG_01529	-	-0.117008	0.278211	-0.420573	0.674067	0.920858	solute carrier family 25 (mitochondrial phosphate transporter), member 23/24/25/41
CNAG_01530	MGA2	0.11565	0.376701	0.307008	0.758837	0.948197	suppressor protein SPT23
CNAG_01531	-	-0.0723682	0.226985	-0.318823	0.749861	0.947003	DNA helicase II/ATP-dependent DNA helicase PcrA
CNAG_01532	INP52	-0.0671062	0.274328	-0.24462	0.806751	0.954029	phosphatidylinositol phosphate phosphatase
CNAG_01533	-	-0.124326	0.291885	-0.425942	0.67015	0.918542	rho GTPase activator
CNAG_01534	-	0.156082	0.300515	0.519382	0.603494	0.89554	hypothetical protein
CNAG_01535	-	-0.0365141	0.160375	-0.227679	0.819896	0.957158	Amino acid permease
CNAG_01536	-	0.152318	0.352282	0.432376	0.665469	0.917025	myosin heavy chain
CNAG_01537	VAD1	-0.238943	0.243108	-0.982867	0.325673	0.742969	ATP-dependent RNA helicase VAD1
CNAG_01538	-	0.931058	0.561171	1.65913	0.0970889	0.414172	hypothetical protein
CNAG_01539	-	1.2443	0.237589	5.2372	1.63e-07	1.54e-05	Myo-inositol-1-phosphate synthase
CNAG_01540	-	-0.18473	0.310914	-0.594151	0.552411	0.876604	dehydrogenase
CNAG_01541	-	-1.44752	0.209931	-6.8952	5.38e-12	1.74e-09	hypothetical protein
CNAG_01542	-	1.89655	0.74969	2.52978	0.0114135	0.110628	taurine catabolism dioxygenase TauD
CNAG_01543	-	-0.0130784	0.240941	-0.0542805	0.956712	0.990158	AP-3 complex subunit beta
CNAG_01544	-	-0.310452	0.262367	-1.18327	0.236701	0.651629	histidyl-tRNA synthetase
CNAG_01545	-	0.0816619	0.243483	0.33539	0.737331	0.941903	hypothetical protein
CNAG_01546	-	0.224547	0.221431	1.01407	0.310549	0.727644	S-adenosylmethionine-dependent methyltransferase
CNAG_01547	-	-0.268811	0.203877	-1.3185	0.187338	0.584523	wd-repeat protein
CNAG_01548	-	-0.159086	0.148002	-1.07489	0.282423	0.704751	ATP-dependent RNA helicase FAL1
CNAG_01549	-	-0.118763	0.134471	-0.883185	0.377137	0.782661	splicing factor 3a subunit 3
CNAG_01550	-	0.039427	0.221721	0.177822	0.858863	0.967488	pre-rRNA-processing protein TSR3
CNAG_01551	GAT201	0.57144	0.233563	2.44661	0.0144205	0.130592	GATA family transcription factor
CNAG_01553	-	0.488781	0.240677	2.03086	0.0422694	0.257701	CORD and CS domain-containing protein
CNAG_01554	-	-0.0695385	0.202016	-0.344222	0.730679	0.940395	sorting nexin-4
CNAG_01555	-	1.16064	0.351983	3.29743	0.000975738	0.0180912	hypothetical protein
CNAG_01556	-	0.132955	0.187724	0.708248	0.478791	0.847665	cytoplasmic protein
CNAG_01557	CAM1	-0.608336	0.189197	-3.21536	0.0013028	0.0222944	Calmodulin
CNAG_01558	-	-1.17563	0.686863	-1.71159	0.0869723	0.391841	chlorophyll synthesis pathway protein BchC
CNAG_01559	-	-0.231812	0.225664	-1.02725	0.304304	0.72264	hypothetical protein
CNAG_01560	-	-0.697134	0.531484	-1.31168	0.18963	0.587434	hypothetical protein
CNAG_01561	-	-0.0552531	0.222089	-0.248788	0.803525	0.954029	wd-repeat protein
CNAG_01562	-	0.138891	0.215689	0.643943	0.519612	0.864936	pr4/barwin domain protein
CNAG_01563	CLR3	-0.0240288	0.146431	-0.164097	0.869655	0.967488	histone deacetylase 6/10
CNAG_01565	-	0.222329	0.339351	0.65516	0.512365	0.860401	biotin-[acetyl-CoA-carboxylase] ligase
CNAG_01566	-	0.0458869	0.249994	0.183552	0.854365	0.967335	gamma-tubulin complex component 3
CNAG_01567	-	0.556857	0.248107	2.24442	0.0248054	0.18406	hypothetical protein
CNAG_01568	-	-0.319012	0.192978	-1.6531	0.0983096	0.417136	T-complex protein 1 subunit alpha
CNAG_01569	-	0.0705715	0.275721	0.255953	0.797987	0.954029	hypothetical protein
CNAG_01570	-	0.196532	0.633437	0.310264	0.75636	0.947764	hypothetical protein
CNAG_01571	-	0.179611	0.288948	0.621603	0.534203	0.868824	hypothetical protein
CNAG_01572	CDC25	-0.865105	0.289068	-2.99273	0.00276491	0.0395808	tyrosine phosphatase
CNAG_01573	RIF2	-0.185866	0.254183	-0.731227	0.46464	0.839511	hypothetical protein, variant
CNAG_01574	-	-0.208456	0.522711	-0.398798	0.690042	0.926709	hypothetical protein
CNAG_01575	-	0.0961805	0.238168	0.403834	0.686335	0.925222	ATP-binding cassette transporter
CNAG_01576	-	-0.267846	0.189626	-1.4125	0.157803	0.535821	hypothetical protein
CNAG_01577	-	0.0662526	0.213845	0.309817	0.7567	0.947817	glutamate dehydrogenase (NADP)
CNAG_01578	-	0.115511	0.194996	0.592375	0.553599	0.877308	hypothetical protein
CNAG_01579	-	0.32467	0.224206	1.44809	0.147593	0.517269	vacuolar membrane-associated protein IML1
CNAG_01580	SCP1	0.127608	0.25279	0.504798	0.613701	0.898399	sterol regulatory element-binding protein cleavage-activating protein
CNAG_01581	-	-0.0786222	0.326897	-0.240511	0.809935	0.954029	hypothetical protein
CNAG_01582	-	-0.472049	0.280891	-1.68054	0.0928518	0.406343	hypothetical protein
CNAG_01583	-	-0.0102792	0.169567	-0.0606202	0.951662	0.988852	vacuolar-sorting protein SNF7
CNAG_01584	-	-1.0942	0.661977	-1.65293	0.0983441	0.417136	hydrolase
CNAG_01585	-	-0.203005	0.791595	-0.256451	0.797603	0.954029	hypothetical protein
CNAG_01586	-	-0.168814	0.200776	-0.840805	0.400457	0.797699	F-type H -transporting ATPase subunit B
CNAG_01587	-	-0.160507	0.196151	-0.818283	0.413195	0.808499	RNA polymerase-associated protein LEO1
CNAG_01588	-	-1.14881	0.527055	-2.17968	0.0292813	0.204092	plasma membrane proteolipid 3
CNAG_01590	-	-0.138769	0.169927	-0.816636	0.414137	0.808883	large subunit ribosomal protein L32
CNAG_01591	-	0.0239714	0.221264	0.108338	0.913727	0.977549	hypothetical protein
CNAG_01592	-	-0.0903009	0.38307	-0.23573	0.813642	0.954029	protein-S-isoprenylcysteine O-methyltransferase
CNAG_01593	-	0.0840161	0.359653	0.233603	0.815293	0.954029	ribosome biogenesis protein SSF1/2
CNAG_01594	-	1.15866	0.423724	2.73446	0.00624825	0.071447	glycine dehydrogenase
CNAG_01595	-	-0.109241	0.18467	-0.591546	0.554154	0.877308	hypothetical protein
CNAG_01596	-	-0.135464	0.367713	-0.368397	0.712577	0.932513	hypothetical protein
CNAG_01597	-	0.165059	0.167399	0.986022	0.324122	0.741231	hypothetical protein
CNAG_01598	-	-0.121602	0.241882	-0.502735	0.615151	0.898399	template-activating factor I
CNAG_01599	-	0.0134925	0.394822	0.0341736	0.972739	0.996488	hypothetical protein
CNAG_01600	-	0.636234	0.606623	1.04881	0.294264	0.716085	ribosome assembly protein RRB1
CNAG_01601	-	1.00462	0.217512	4.61869	3.86e-06	0.00021276	lipase
CNAG_01602	-	-0.157336	0.17434	-0.902467	0.366809	0.774178	IQ domain-containing calmodulin-binding protein
CNAG_01603	-	1.84189	0.440295	4.18331	2.87e-05	0.00116231	hypothetical protein
CNAG_01604	-	0.0961623	0.423364	0.227139	0.820316	0.957248	TIGR01458 family HAD hydrolase
CNAG_01606	-	0.0890937	0.550396	0.161872	0.871407	0.967498	hypothetical protein
CNAG_01607	TRX2	-0.0702554	0.176327	-0.398438	0.690307	0.926709	thioredoxin
CNAG_01608	-	0.0281307	0.353146	0.0796575	0.93651	0.98313	nuclear GTP-binding protein
CNAG_01610	-	-0.363757	0.352081	-1.03316	0.301527	0.721735	hypothetical protein
CNAG_01611	LIV8	-0.475704	0.310101	-1.53403	0.125023	0.470987	infection related protein of unknown function
CNAG_01612	PSK202	0.98991	0.43209	2.29098	0.0219644	0.169962	CAMK/CAMKL protein kinase
CNAG_01613	-	0.47474	0.212906	2.22981	0.0257603	0.187083	hypothetical protein, variant
CNAG_01614	UBP10	-0.339262	0.208133	-1.63003	0.103096	0.424571	ubiquitin carboxyl-terminal hydrolase 10
CNAG_01615	-	-0.334535	0.443364	-0.754539	0.450526	0.830443	aldo-keto reductase
CNAG_01616	-	0.0679961	0.228349	0.297773	0.765876	0.948827	hypothetical protein
CNAG_01619	-	0.425347	0.229241	1.85546	0.0635303	0.32815	hypothetical protein
CNAG_01620	-	-0.284815	0.18423	-1.54598	0.12211	0.465907	hypothetical protein
CNAG_01621	-	0.892519	0.297867	2.99637	0.00273218	0.0391876	hypothetical protein
CNAG_01622	-	-0.485793	0.22311	-2.17737	0.0294531	0.204905	CTD kinase subunit beta
CNAG_01623	-	-0.255771	0.433463	-0.590065	0.555147	0.877308	tRNA pseudouridine(55) synthase
CNAG_01624	-	-0.831243	0.281428	-2.95366	0.00314026	0.0436304	hypothetical protein
CNAG_01625	-	-0.400864	0.279316	-1.43516	0.151241	0.523888	hypothetical protein
CNAG_01626	ADA2	-0.169752	0.149088	-1.1386	0.254871	0.673981	transcriptional adapter 2-alpha
CNAG_01627	-	-0.0495477	0.233569	-0.212133	0.832003	0.959126	amino oxidase
CNAG_01628	-	-0.194635	0.250748	-0.776214	0.437622	0.823798	small subunit ribosomal protein S20
CNAG_01629	-	-0.348674	0.312256	-1.11663	0.264154	0.685167	multifunctional methyltransferase subunit TRM112
CNAG_01630	-	-0.148443	0.300588	-0.493841	0.621418	0.901188	polyadenylation factor subunit 2
CNAG_01631	-	0.0838998	0.225672	0.371778	0.710058	0.931141	mRNA cap guanine-N7 methyltransferase
CNAG_01632	-	0.0661363	0.210011	0.314918	0.752824	0.947764	Triacylglycerol lipase
CNAG_01633	-	-0.187138	0.160053	-1.16922	0.242314	0.658897	anaphase-promoting complex subunit 5
CNAG_01634	-	0.0885064	0.353578	0.250316	0.802343	0.954029	large subunit GTPase 1
CNAG_01635	-	1.91181	0.349653	5.46772	4.56e-08	4.78e-06	hypothetical protein
CNAG_01636	-	-0.408091	0.154426	-2.64263	0.00822641	0.0860076	peptidyl-prolyl cis-trans isomerase-like 1
CNAG_01637	-	0.138478	0.140034	0.988889	0.322718	0.74001	COPII-coated vesicle component Erv46
CNAG_01638	-	-0.347513	0.248979	-1.39575	0.162789	0.543652	mitotic spindle assembly checkpoint protein MAD2
CNAG_01639	-	-0.306478	0.521991	-0.587134	0.557114	0.878635	elongation factor G, mitochondrial
CNAG_01640	-	0.890512	0.272116	3.27254	0.00106584	0.019316	Cold sensitive for fermentation protein 1, putative
CNAG_01641	-	0.0719287	0.532267	0.135137	0.892504	0.973414	DNA polymerase phi subunit
CNAG_01642	-	-0.0815701	0.149935	-0.544038	0.586415	0.890306	DNA mismatch repair protein MSH3, variant
CNAG_01643	-	-0.2675	0.266025	-1.00555	0.314633	0.73212	hypothetical protein
CNAG_01644	MLN4	-0.21539	0.160175	-1.34472	0.178717	0.569115	hypothetical protein
CNAG_01645	-	-0.338765	0.626988	-0.540305	0.588987	0.890306	hypothetical protein
CNAG_01646	-	-0.37718	0.156986	-2.40263	0.0162775	0.142051	rab escort protein
CNAG_01647	-	0.16228	0.150073	1.08133	0.279548	0.700971	translocation protein SEC66
CNAG_01648	H4	-0.874419	0.141383	-6.18477	6.22e-10	1.1e-07	Histone H4
CNAG_01649	-	-0.159665	0.231268	-0.690388	0.48995	0.853812	hypothetical protein
CNAG_01650	-	-0.107611	0.256976	-0.418758	0.675393	0.921486	large subunit ribosomal protein L7
CNAG_01651	-	0.52268	0.248758	2.10116	0.0356269	0.229105	glicosidase
CNAG_01652	PNG1	-0.0286314	0.189966	-0.150718	0.880198	0.968845	peptide-N4-(N-acetyl-beta- glucosaminyl)asparagine amidase
CNAG_01653	CIG1	1.64171	0.45083	3.64153	0.000271027	0.00668056	cytokine inducing-glycoprotein
CNAG_01654	-	-0.518388	0.16008	-3.23831	0.00120239	0.0211099	putative capsule structure designer protein
CNAG_01655	-	-0.0528671	0.255289	-0.207087	0.835942	0.960386	dynamin GTPase
CNAG_01656	-	-0.473932	0.259494	-1.82637	0.0677947	0.341682	hypothetical protein
CNAG_01657	-	0.391989	0.297476	1.31772	0.187598	0.584546	fumarate hydratase, mitochondrial
CNAG_01658	-	0.0197911	0.246987	0.08013	0.936134	0.983003	hypothetical protein
CNAG_01659	-	0.322024	0.234381	1.37393	0.169462	0.555413	hypothetical protein
CNAG_01660	GCN3	-0.0186279	0.284421	-0.0654941	0.947781	0.987858	translation initiation factor eif-2b subunit alpha
CNAG_01664	-	-0.184218	0.306529	-0.600979	0.547854	0.874967	CMGC/CDK/CDC2 protein kinase
CNAG_01665	-	0.186843	0.240281	0.777602	0.436804	0.823794	tRNA-splicing endonuclease subunit sen34
CNAG_01667	COQ2	0.110517	0.255152	0.433141	0.664912	0.917025	4-hydroxybenzoate polyprenyl transferase
CNAG_01668	-	3.27283	0.377686	8.66549	4.5e-18	4.18e-15	hypothetical protein
CNAG_01669	-	0.0858648	0.157088	0.546602	0.584652	0.890306	metallo-beta-lactamase
CNAG_01670	-	0.0822333	0.228602	0.359723	0.719054	0.935105	hypothetical protein
CNAG_01671	-	-0.386563	0.419634	-0.92119	0.356951	0.766798	acetyl/propionyl CoA carboxylase
CNAG_01672	-	-1.80613	1.75263	-1.03052	0.302764	0.72213	Ras family protein
CNAG_01673	-	0.137715	0.259039	0.531637	0.594978	0.893306	hypothetical protein
CNAG_01674	-	0.101998	0.384903	0.264996	0.791013	0.954029	MFS transporter
CNAG_01675	-	-0.551409	0.276936	-1.9911	0.0464696	0.273238	tagatose-bisphosphate aldolase
CNAG_01676	-	0.235552	0.234116	1.00614	0.314351	0.73212	tRNA (adenine-N(1)-)-methyltransferase non- catalytic subunit TRM6
CNAG_01677	-	0.117139	0.192546	0.608369	0.542943	0.872177	ER to Golgi transporter Yif1
CNAG_01678	NHA1	0.472302	0.203544	2.32039	0.0203196	0.162819	Na /H exchanger AnNHA1
CNAG_01679	-	0.133346	0.17675	0.754432	0.45059	0.830443	small subunit ribosomal protein S15
CNAG_01680	-	1.10287	0.499579	2.2076	0.0272723	0.194832	3-methylcrotonyl-CoA carboxylase alpha subunit
CNAG_01681	FCY2	0.0326579	0.194995	0.167481	0.866991	0.967488	cytosine permease
CNAG_01682	-	-0.0282253	0.218433	-0.129218	0.897186	0.974985	mitochondrial outer membrane 72K protein
CNAG_01683	STL1	-0.789557	0.260028	-3.03643	0.00239398	0.0357847	Monosaccharide transporter
CNAG_01686	-	-0.75756	0.584229	-1.29668	0.194741	0.596809	hypothetical protein
CNAG_01687	-	-0.126769	0.309985	-0.408952	0.682575	0.924035	Atypical/RIO/RIO2 protein kinase
CNAG_01689	-	0.0569609	0.463535	0.122884	0.902199	0.975464	hypothetical protein
CNAG_01690	-	-0.0983402	0.300846	-0.326879	0.74376	0.94487	MFS transporter
CNAG_01691	-	-0.29606	0.392706	-0.753898	0.450911	0.830443	hypothetical protein
CNAG_01692	UBA3	-0.415861	0.392088	-1.06063	0.288857	0.7107	rub1/nedd8 activating enzyme
CNAG_01693	-	-0.304924	0.161102	-1.89273	0.0583933	0.313769	exosome complex component RRP45
CNAG_01694	-	0.502866	0.364249	1.38056	0.167415	0.551434	hypothetical protein
CNAG_01695	-	-0.488808	0.428235	-1.14145	0.253684	0.671559	hypothetical protein
CNAG_01696	-	0.187307	0.422015	0.443841	0.657157	0.913687	chaperone DnaJ, variant
CNAG_01697	CSN1201	-0.475494	0.198175	-2.39936	0.0164235	0.142991	COP9 signalosome subunit 12-like protein
CNAG_01699	-	0.0298378	0.252139	0.118339	0.905799	0.975464	histone deacetylase 1/2
CNAG_01701	-	-0.0603988	0.163094	-0.370331	0.711136	0.931169	RTA1 domain-containing protein
CNAG_01702	-	0.639583	0.290836	2.19912	0.0278696	0.198099	Integral membrane protein
CNAG_01703	-	0.352557	0.407008	0.866216	0.386372	0.787433	hypothetical protein
CNAG_01704	IRK6	0.206832	0.190868	1.08364	0.278526	0.700474	serine/threonine protein kinase
CNAG_01707	CRG3	-0.141787	0.131931	-1.07471	0.282506	0.704751	Putative regulator of G-protein signaling protein
CNAG_01708	GAT7	0.0418734	0.303171	0.138118	0.890147	0.973143	hypothetical protein
CNAG_01709	-	1.21089	0.187481	6.45871	1.06e-10	2.31e-08	translation initiation factor 5
CNAG_01710	-	0.253382	0.570228	0.444352	0.656788	0.913687	hypothetical protein
CNAG_01711	-	0.288413	0.272754	1.05741	0.290325	0.711348	glycerol-3-phosphate O- acyltransferase/dihydroxyacetone phosphate acyltransferase
CNAG_01712	-	0.0130674	0.296265	0.0441071	0.964819	0.993514	hypothetical protein
CNAG_01713	-	0.227825	0.330881	0.688542	0.491111	0.854042	hypothetical protein
CNAG_01714	-	2.1794	0.496735	4.38745	1.15e-05	0.000530263	sulfonate dioxygenase
CNAG_01715	-	0.279002	0.478486	0.583094	0.55983	0.880237	ribosome biogenesis protein BMS1
CNAG_01716	-	0.244582	0.259256	0.943399	0.345477	0.760595	hypothetical protein
CNAG_01717	-	0.105991	0.146809	0.721967	0.470315	0.842604	cell differentiation protein rcd1
CNAG_01718	-	-0.906509	0.266039	-3.40743	0.00065577	0.0135976	hypothetical protein
CNAG_01719	-	-0.15867	0.329539	-0.481491	0.630168	0.903673	hypothetical protein
CNAG_01720	VPS23	0.225956	0.207859	1.08706	0.277008	0.698844	ESCRT-I complex subunit TSG101
CNAG_01722	-	0.00643478	0.26236	0.0245265	0.980433	0.998542	vacuolar protein sorting-associated protein vps13
CNAG_01723	-	-0.414036	0.174296	-2.37547	0.0175265	0.14979	hypothetical protein
CNAG_01725	-	0.0968998	0.404807	0.239373	0.810817	0.954029	hypothetical protein
CNAG_01726	-	-0.16893	0.215124	-0.785268	0.432296	0.821201	FACT complex subunit spt16
CNAG_01728	-	0.428686	0.335577	1.27746	0.20144	0.608654	hypothetical protein
CNAG_01729	-	0.345073	0.481529	0.716619	0.473609	0.843046	ATP-dependent RNA helicase DHX37/DHR1
CNAG_01730	STE7	-0.444752	0.239026	-1.86068	0.062789	0.326625	STE/STE7/MEK1 protein kinase
CNAG_01731	-	0.0369356	0.355386	0.103931	0.917224	0.977847	hypothetical protein
CNAG_01732	-	0.312257	0.241587	1.29252	0.196176	0.599447	nuclear protein localization protein 4
CNAG_01733	-	0.00566566	0.305837	0.0185251	0.98522	0.998999	pre-mRNA-processing factor 19
CNAG_01734	-	0.106457	0.147898	0.719795	0.471651	0.842604	pre-mRNA-splicing factor ATP-dependent RNA helicase DHX16
CNAG_01735	-	-0.354394	0.50938	-0.695736	0.486594	0.851683	hypothetical protein
CNAG_01736	-	-0.798522	0.406694	-1.96345	0.0495942	0.284203	DASH complex subunit dad4
CNAG_01737	ERG25	-0.530827	0.510711	-1.03939	0.298625	0.719909	C-4 methyl sterol oxidase, putative
CNAG_01738	-	0.233639	0.348945	0.669559	0.503139	0.856955	hypothetical protein
CNAG_01739	-	0.552847	0.169445	3.26268	0.00110363	0.0197012	hypothetical protein
CNAG_01740	CDC12	-0.44243	0.229005	-1.93197	0.0533636	0.298676	septin
CNAG_01741	-	0.181484	0.255894	0.709214	0.478192	0.847665	hypothetical protein
CNAG_01742	AQY1	2.01484	0.555892	3.62451	0.000289509	0.00708916	aquaporin-associated protein
CNAG_01743	-	-0.738023	0.602393	-1.22515	0.220518	0.632516	hypothetical protein
CNAG_01744	HAD1	-0.00221402	0.371997	-0.00595173	0.995251	0.99937	phosphatase
CNAG_01745	-	0.0706352	0.518257	0.136294	0.891589	0.973414	glycerol-3-phosphate dehydrogenase (NAD())
CNAG_01746	-	1.16751	0.263978	4.42276	9.74e-06	0.000465007	E3 ubiquitin-protein ligase RNF14
CNAG_01749	-	0.379084	0.34446	1.10052	0.271107	0.690472	hypothetical protein
CNAG_01750	-	0.233765	0.648935	0.360229	0.718676	0.934961	hsp72-like protein
CNAG_01751	-	-0.323084	0.827754	-0.390314	0.696304	0.927281	hypothetical protein
CNAG_01752	-	0.0782097	0.190901	0.409688	0.682035	0.923731	solute carrier family 25 (mitochondrial 2- oxodicarboxylate transporter), member 21
CNAG_01753	-	-0.45797	0.671854	-0.68165	0.49546	0.854968	hypothetical protein
CNAG_01754	-	0.0084157	0.187528	0.044877	0.964205	0.993157	hypothetical protein
CNAG_01755	-	0.216464	0.488004	0.44357	0.657353	0.913788	hypothetical protein
CNAG_01756	-	0.450854	0.31783	1.41854	0.156034	0.534278	mitochondrial import inner membrane translocase subunit tim22
CNAG_01758	PGU1	0.957779	0.270612	3.53931	0.000401172	0.00921706	Polygalacturonase
CNAG_01759	-	0.133641	0.272716	0.490037	0.624108	0.902076	vacuolar membrane protein
CNAG_01761	-	0.224858	0.312246	0.720129	0.471445	0.842604	hypothetical protein
CNAG_01763	-	-0.157892	0.200626	-0.786997	0.431284	0.820804	cytoplasmic protein
CNAG_01764	-	0.28543	0.242856	1.17531	0.239871	0.65529	cytoplasmic protein
CNAG_01765	-	-0.0931798	0.249953	-0.372789	0.709306	0.931109	hypothetical protein
CNAG_01768	-	0.193559	0.145147	1.33354	0.182354	0.576165	hypothetical protein
CNAG_01769	-	0.220928	0.32219	0.685707	0.492898	0.854479	solute carrier family 25 (mitochondrial aspartate/glutamate transporter), member 12/13
CNAG_01770	-	0.138235	0.389385	0.355007	0.722584	0.937257	mitochondrion organization and biogenesis-related protein, putative
CNAG_01771	-	-0.42042	0.153566	-2.73772	0.00618667	0.0711802	hypothetical protein
CNAG_01772	-	-0.2369	0.21275	-1.11351	0.265489	0.685701	hypothetical protein
CNAG_01773	-	-0.0796981	0.202162	-0.39423	0.693411	0.926922	beclin 1
CNAG_01777	-	-0.495696	0.564951	-0.877415	0.380261	0.783863	glyoxylate reductase
CNAG_01778	-	0.390043	0.265826	1.46729	0.142298	0.506583	hypothetical protein
CNAG_01779	-	0.286348	0.204505	1.4002	0.161454	0.540407	hypothetical protein
CNAG_01780	-	-0.349948	0.219415	-1.59492	0.11073	0.44139	cytoplasmic protein
CNAG_01781	-	0.891433	0.300063	2.97082	0.00297006	0.0417942	hypothetical protein
CNAG_01787	-	-0.299642	0.441782	-0.678257	0.497609	0.854968	hypothetical protein
CNAG_01788	-	-0.288557	0.306707	-0.940825	0.346795	0.76133	tRNA(His) guanylyltransferase
CNAG_01789	-	-0.0390767	0.190446	-0.205185	0.837427	0.960859	hypothetical protein
CNAG_01790	-	-0.628242	0.182088	-3.45021	0.000560152	0.0122281	upstream activation factor subunit UAF30
CNAG_01791	-	0.358804	0.261329	1.373	0.169753	0.555413	ribosome production factor 1
CNAG_01792	-	-0.457528	0.188442	-2.42794	0.0151847	0.135209	ATP-dependent DNA helicase PIF1
CNAG_01793	-	0.358085	0.198214	1.80656	0.0708311	0.35081	hypothetical protein
CNAG_01794	-	1.00435	0.266463	3.7692	0.000163775	0.00449867	2-hydroxyacid dehydrogenase
CNAG_01795	-	0.311408	0.255262	1.21996	0.222481	0.632758	hypothetical protein
CNAG_01796	-	0.577686	0.394656	1.46377	0.143257	0.508073	hypothetical protein
CNAG_01797	-	0.234488	0.298349	0.785951	0.431896	0.821201	hypothetical protein
CNAG_01798	-	-0.109492	0.212806	-0.514516	0.606891	0.897615	phosphatase activator
CNAG_01799	-	-0.380461	0.202482	-1.87898	0.0602465	0.318972	ubiquinol-cytochrome c reductase subunit 8
CNAG_01800	-	-0.70211	0.17177	-4.08751	4.36e-05	0.00166451	hypothetical protein
CNAG_01801	-	-0.497995	0.741918	-0.671226	0.502077	0.856626	hypothetical protein
CNAG_01802	-	0.799027	0.374473	2.13373	0.0328646	0.219609	Fe-S cluster assembly protein DRE2
CNAG_01803	-	-1.42149	1.47069	-0.966549	0.33377	0.749432	hypothetical protein
CNAG_01806	-	0.227513	0.682422	0.33339	0.73884	0.942308	hypothetical protein
CNAG_01807	UPF1	0.0695579	0.370374	0.187805	0.85103	0.965527	ATP-dependent helicase
CNAG_01808	-	0.0962236	0.203055	0.47388	0.635586	0.906227	solute carrier family 25, member 34/35
CNAG_01809	-	-0.0363724	0.20869	-0.174289	0.861638	0.967488	U4/U6 small nuclear ribonucleoprotein Prp3
CNAG_01810	-	0.351076	0.511883	0.685852	0.492806	0.854479	DNA-directed RNA polymerase I subunit RPA12
CNAG_01811	-	-0.0696218	0.130802	-0.53227	0.594539	0.893105	hypothetical protein
CNAG_01812	-	0.17154	0.285674	0.600475	0.548189	0.875316	large subunit ribosomal protein L24e
CNAG_01813	-	-0.347447	0.15787	-2.20085	0.0277465	0.197651	mannose-1-phosphate guanyltransferase
CNAG_01814	-	0.61616	0.315026	1.9559	0.0504768	0.287051	hypothetical protein
CNAG_01815	-	0.670573	0.296539	2.26133	0.0237386	0.179766	hypothetical protein
CNAG_01816	-	-0.365063	0.226534	-1.61151	0.107068	0.43306	hypothetical protein
CNAG_01817	-	-0.336217	0.210354	-1.59834	0.109967	0.439615	signal recognition particle receptor subunit alpha
CNAG_01819	-	-0.704532	0.421386	-1.67194	0.0945361	0.40962	large subunit ribosomal protein L1
CNAG_01820	PYK1	-0.189775	0.224336	-0.84594	0.397586	0.797315	Pyruvate kinase
CNAG_01821	-	0.125567	0.427275	0.293879	0.76885	0.948984	hypothetical protein
CNAG_01822	-	-0.689898	0.236163	-2.92128	0.00348591	0.0473524	hypothetical protein
CNAG_01823	INM1	-0.548705	0.380631	-1.44157	0.149424	0.520503	myo-inositol-1(or 4)-monophosphatase, variant
CNAG_01824	-	0.0888562	0.200739	0.442646	0.658022	0.913915	Transmembrane protein
CNAG_01825	-	-0.268581	0.183978	-1.45985	0.144331	0.510874	hypothetical protein
CNAG_01826	-	-0.183595	0.242397	-0.757411	0.448804	0.830443	transcription initiation factor TFIIH subunit 1
CNAG_01827	-	-0.845475	0.312321	-2.70707	0.00678797	0.0759464	hypothetical protein, variant 1
CNAG_01828	-	-0.482565	0.248879	-1.93895	0.0525069	0.295213	compass component swd1
CNAG_01832	-	-0.165764	0.237322	-0.698479	0.484878	0.850706	hypothetical protein
CNAG_01833	-	-0.649325	0.276284	-2.35021	0.018763	0.155283	translation initiation factor 4E
CNAG_01834	-	-0.0721533	0.27718	-0.260312	0.794623	0.954029	hypothetical protein
CNAG_01835	-	-0.465148	0.226344	-2.05504	0.0398747	0.247356	hypothetical protein
CNAG_01836	-	-0.857503	0.434256	-1.97465	0.0483077	0.279205	long-chain acyl-CoA synthetase
CNAG_01837	-	-0.0971991	0.259377	-0.374741	0.707853	0.931017	vacuolar protein sorting-associated protein VPS35
CNAG_01839	ESS1	-0.449755	0.277378	-1.62145	0.104921	0.428148	peptidyl-prolyl cis-trans isomerase NIMA- interacting 1
CNAG_01841	GLN3	0.133909	0.402026	0.333086	0.73907	0.942308	GATA family transcription factor
CNAG_01842	-	0.0748256	0.417214	0.179346	0.857666	0.967488	hypothetical protein
CNAG_01843	-	-0.343008	0.255252	-1.3438	0.179012	0.569473	elongation factor Ts, mitochondrial
CNAG_01844	-	0.603559	0.181956	3.31707	0.000909681	0.0172307	tetracycline efflux protein
CNAG_01845	PKC1	0.00996096	0.193001	0.0516108	0.958839	0.990782	AGC/PKC protein kinase
CNAG_01846	-	-0.522797	0.693729	-0.753605	0.451087	0.830443	flavoprotein
CNAG_01847	-	-0.156798	0.38691	-0.405258	0.685288	0.924818	hypothetical protein
CNAG_01848	-	0.600776	0.178488	3.36592	0.00076289	0.0153071	hypothetical protein
CNAG_01849	-	-0.915784	0.387677	-2.36224	0.0181651	0.152447	hypothetical protein
CNAG_01850	TCO1	-0.0570797	0.347327	-0.16434	0.869463	0.967488	Two-component-like sensor kinase
CNAG_01851	-	0.20278	1.5453	0.131224	0.895598	0.974506	hypothetical protein
CNAG_01852	-	-0.31065	0.133154	-2.33301	0.0196474	0.159842	CCR4-NOT transcription complex subunit 2
CNAG_01853	-	-0.279704	0.238567	-1.17243	0.241023	0.656726	splicing factor 3B subunit 5
CNAG_01854	-	-0.720726	0.167536	-4.30192	1.69e-05	0.000736211	heparinase II/III family protein
CNAG_01855	-	-0.34037	0.263773	-1.29039	0.196916	0.600754	hypothetical protein
CNAG_01856	-	0.0811678	0.290401	0.279503	0.779859	0.954029	hypothetical protein
CNAG_01857	-	NA	NA	NA	NA	NA	hypothetical protein
CNAG_01858	HOB2	-0.197508	0.344445	-0.573409	0.566368	0.88192	hypothetical protein
CNAG_01859	-	-0.144759	0.28487	-0.508157	0.611343	0.898399	hypothetical protein
CNAG_01860	-	-0.451929	0.293043	-1.54219	0.123027	0.466893	ornithine cyclodeaminase
CNAG_01861	-	0.47312	0.214765	2.20297	0.0275969	0.196962	26S proteasome non-ATPase regulatory subunit 10
CNAG_01862	-	-0.416747	0.57729	-0.721903	0.470354	0.842604	hexose transporter
CNAG_01863	SNF2	0.0537275	0.258852	0.207561	0.835572	0.960321	ATP-dependent helicase STH1/SNF2
CNAG_01865	-	-0.122026	0.183202	-0.66607	0.505367	0.856955	hypothetical protein
CNAG_01866	-	0.182133	0.383976	0.474334	0.635261	0.906227	hypothetical protein
CNAG_01867	-	0.0332127	0.256911	0.129277	0.897139	0.974985	mitochondrial division protein 1
CNAG_01868	-	-0.308449	0.19605	-1.57332	0.115645	0.451253	protein KTI12
CNAG_01869	-	-0.541165	0.222224	-2.43522	0.0148829	0.133802	hypothetical protein
CNAG_01870	-	0.290692	0.209649	1.38656	0.165575	0.548274	electron transfer flavoprotein beta subunit
CNAG_01871	-	-0.168068	0.188186	-0.893093	0.371808	0.779226	prolactin regulatory element-binding protein
CNAG_01872	CTR2	0.276781	0.280662	0.986175	0.324047	0.741231	Copper transport protein CTR2, putative
CNAG_01873	-	3.16213	1.71238	1.84663	0.0648013	0.331533	hypothetical protein
CNAG_01874	-	0.438059	0.173465	2.52535	0.0115584	0.111596	Glutathione S-transferase
CNAG_01875	-	0.180791	0.200845	0.900149	0.368041	0.775935	wd-repeat protein
CNAG_01876	-	-0.372405	0.201456	-1.84856	0.064521	0.330326	TBC1 domain family member 5
CNAG_01877	GUA1	-0.454992	0.528868	-0.860313	0.389617	0.790059	GMP synthase [glutamine-hydrolyzing]
CNAG_01878	-	-0.467674	0.22208	-2.10588	0.0352148	0.227957	myo-inositol 2-dehydrogenase
CNAG_01879	-	-0.36364	0.352182	-1.03253	0.301822	0.721735	cathepsin A (carboxypeptidase C)
CNAG_01880	-	-0.132646	0.189232	-0.700969	0.483322	0.850169	hypothetical protein
CNAG_01881	-	-0.353744	0.28839	-1.22661	0.219967	0.631727	molecular chaperone GrpE
CNAG_01882	-	0.287519	0.213466	1.34691	0.178008	0.567979	histone-lysine N-methyltransferase, H3 lysine-79 specific
CNAG_01884	-	-0.0544303	0.298967	-0.182061	0.855535	0.967402	large subunit ribosomal protein L3
CNAG_01885	CID14	0.154176	0.286496	0.538143	0.590478	0.890502	DNA polymerase sigma subunit
CNAG_01886	-	0.0256594	0.245255	0.104624	0.916675	0.977847	hypothetical protein
CNAG_01889	-	0.463243	0.416489	1.11226	0.266028	0.685701	Glutathione S-transferase
CNAG_01890	MET6	0.199416	0.450733	0.442426	0.658181	0.913915	5-methyltetrahydropteroyltriglutamate- homocysteine S-methyltransferase
CNAG_01891	-	-0.268837	0.235269	-1.14268	0.253173	0.6711	RAD57 protein
CNAG_01892	-	-0.81448	0.459588	-1.7722	0.0763618	0.367683	hypothetical protein
CNAG_01893	-	-0.245422	0.469957	-0.522222	0.601516	0.89531	glutathione S-transferase Gst3
CNAG_01895	-	0.0255473	0.427939	0.0596985	0.952396	0.989067	hypothetical protein
CNAG_01896	-	-0.430406	0.29804	-1.44412	0.148705	0.518718	alcohol dehydrogenase (NADP)
CNAG_01898	-	0.0261911	0.191338	0.136884	0.891122	0.97337	protein MAK11
CNAG_01899	-	-0.73524	0.307223	-2.39318	0.0167031	0.144726	prefoldin alpha subunit
CNAG_01900	NDX1	-0.269119	0.304611	-0.883486	0.376974	0.782541	hypothetical protein
CNAG_01901	NDX2	-0.242346	0.718203	-0.337434	0.73579	0.941541	hypothetical protein
CNAG_01902	-	-0.121568	0.305331	-0.398152	0.690518	0.926709	general transcriptional repressor
CNAG_01903	-	-0.30449	0.370173	-0.822563	0.410757	0.80637	hypothetical protein
CNAG_01904	-	0.396084	0.168299	2.35346	0.0185996	0.154565	vacuolar amino acid transporter 5
CNAG_01905	KSP1	0.558063	0.401124	1.39125	0.164151	0.546145	serine/threonine protein kinase
CNAG_01906	-	0.0621025	0.2198	0.282541	0.777529	0.953152	mitochondrial distribution and morphology protein 12
CNAG_01907	-	-0.45617	0.227991	-2.00083	0.0454111	0.270524	PLK/PLK1 protein kinase
CNAG_01908	HEM4	-0.118906	0.167825	-0.708508	0.47863	0.847665	uroporphyrinogen-III synthase
CNAG_01909	-	-0.266959	0.556896	-0.479369	0.631676	0.904366	signal transducer
CNAG_01910	-	-0.0743431	0.1712	-0.434247	0.664109	0.916505	hypothetical protein
CNAG_01911	SEC6	-0.000556135	0.147194	-0.00377825	0.996985	0.99937	exocyst complex component
CNAG_01912	-	-0.600495	0.396835	-1.51321	0.130226	0.48205	NAD synthetase
CNAG_01913	-	-0.883377	0.345293	-2.55834	0.0105172	0.104248	hypothetical protein
CNAG_01914	-	0.171912	0.187701	0.915885	0.359727	0.768992	mitochondrial protein
CNAG_01915	-	-1.17684	0.274626	-4.28523	1.83e-05	0.00077184	ribonucleoside-diphosphate reductase subunit M2
CNAG_01916	-	-0.586219	0.284743	-2.05877	0.0395167	0.246534	DNA mismatch repair protein msh6
CNAG_01917	-	0.259764	0.199291	1.30344	0.192424	0.593128	ribonuclease P protein subunit POP4
CNAG_01918	-	-0.0178232	0.228474	-0.0780099	0.93782	0.983258	cytoskeletal regulatory protein binding protein
CNAG_01919	-	-0.0266922	0.234639	-0.113759	0.909429	0.975464	hypothetical protein
CNAG_01920	UBI4	0.31504	0.36572	0.861424	0.389005	0.789678	Polyubiquitin
CNAG_01921	-	-0.967308	0.545633	-1.77282	0.076259	0.367663	hypothetical protein
CNAG_01922	-	-0.340321	0.251585	-1.35271	0.176149	0.56625	alternative cyclin Pho80
CNAG_01924	-	0.0932835	0.316501	0.294733	0.768198	0.948827	hypothetical protein
CNAG_01925	-	0.157221	0.44929	0.349931	0.72639	0.938524	hypothetical protein
CNAG_01926	PEX5	0.350403	0.233632	1.49981	0.133664	0.489664	peroxisome targeting signal receptor
CNAG_01927	-	-0.611846	0.25856	-2.36636	0.0179639	0.151783	hypothetical protein
CNAG_01928	-	-0.243338	0.228591	-1.06451	0.287098	0.7107	Xaa-Pro aminopeptidase
CNAG_01929	-	0.74239	0.455057	1.63142	0.102802	0.424571	hypothetical protein
CNAG_01930	-	0.48358	0.198193	2.43994	0.0146898	0.132386	endopeptidase
CNAG_01931	-	0.0305724	0.727732	0.0420105	0.96649	0.99425	hypothetical protein
CNAG_01933	-	0.491871	1.49467	0.329083	0.742093	0.944329	hypothetical protein
CNAG_01936	-	-0.0418093	0.309668	-0.135013	0.892602	0.973414	Sugar transporter
CNAG_01937	-	-0.170687	0.926452	-0.184237	0.853827	0.966969	hypothetical protein
CNAG_01938	KIN1	-0.291379	0.203269	-1.43346	0.151725	0.525019	CAMK/CAMKL/KIN1 protein kinase
CNAG_01939	-	-0.11298	0.398538	-0.283485	0.776805	0.953057	hypothetical protein
CNAG_01940	-	0.27181	0.239602	1.13442	0.256617	0.677876	Alpha-amylase
CNAG_01941	-	-0.189282	0.188272	-1.00536	0.314721	0.73212	glucan synthesis regulatory protein
CNAG_01942	-	-0.521789	0.383675	-1.35998	0.173837	0.562382	hypothetical protein
CNAG_01944	-	-1.60261	1.10287	-1.45313	0.146187	0.514281	hypothetical protein
CNAG_01945	-	0.0997655	0.757034	0.131785	0.895155	0.974506	hypothetical protein
CNAG_01946	-	0.180014	0.409262	0.43985	0.660046	0.915258	allantoate permease
CNAG_01947	-	0.655302	0.167463	3.91312	9.11e-05	0.00289842	2,4-dienoyl-CoA reductase
CNAG_01949	-	0.189867	0.320319	0.592745	0.553352	0.877308	chlorophyll synthesis pathway protein BchC
CNAG_01950	-	0.000175392	0.256723	0.000683195	0.999455	0.999723	hypothetical protein, variant
CNAG_01951	-	-0.141384	0.280938	-0.503255	0.614785	0.898399	small subunit ribosomal protein S22-A
CNAG_01952	-	-0.00803302	0.391807	-0.0205025	0.983643	0.998999	aryl-alcohol dehydrogenase
CNAG_01953	-	1.48048	0.592014	2.50076	0.0123927	0.117969	hypothetical protein
CNAG_01954	-	0.439131	0.556422	0.789205	0.429992	0.819972	aldo-keto reductase
CNAG_01955	-	-0.648367	0.986511	-0.657232	0.511031	0.859688	Alcohol dehydrogenase
CNAG_01956	-	0.166852	0.190446	0.876114	0.380968	0.783863	hypothetical protein
CNAG_01957	-	0.334525	0.18295	1.8285	0.0674738	0.34048	20S proteasome subunit beta 7
CNAG_01958	-	-0.149345	0.158168	-0.944217	0.345059	0.760171	HET-C2 protein
CNAG_01959	-	-0.289861	0.320734	-0.903745	0.366131	0.773624	condensin complex subunit 1
CNAG_01960	-	0.934501	0.265223	3.52345	0.000425973	0.00972636	efflux protein EncT
CNAG_01961	-	0.100205	0.204757	0.489383	0.624571	0.902076	MSP domain-containing protein
CNAG_01962	-	0.262724	0.328336	0.800167	0.423614	0.816939	ubiquinone biosynthesis protein COQ4, mitochondrial
CNAG_01963	-	2.19965	0.271285	8.10827	5.13e-16	2.73e-13	CMP/dCMP deaminase zinc-binding protein
CNAG_01964	OPT1	0.339067	0.366103	0.926154	0.354366	0.766164	OPT family small oligopeptide transporter
CNAG_01965	-	0.563674	0.577559	0.97596	0.329084	0.745283	hypothetical protein
CNAG_01970	-	-0.0449202	0.359747	-0.124866	0.90063	0.975464	hypothetical protein
CNAG_01971	-	1.64037	1.1599	1.41424	0.157293	0.535821	hypothetical protein
CNAG_01972	TAF10	0.0463211	0.276288	0.167655	0.866855	0.967488	C2H2 zinc finger protein Zas1A
CNAG_01973	ZFC2	0.343445	0.186451	1.84201	0.0654736	0.334055	C2H2 zinc finger protein Zas1A
CNAG_01974	-	-0.450491	0.20655	-2.18102	0.0291816	0.203588	large subunit ribosomal protein L36
CNAG_01975	-	-0.308108	0.210682	-1.46243	0.143623	0.509108	helicase
CNAG_01976	-	-0.208172	0.199489	-1.04353	0.296703	0.717978	large subunit ribosomal protein L23
CNAG_01978	RCE1	-0.33883	0.180585	-1.87629	0.0606149	0.319845	Ras processing enzyme 1, putative
CNAG_01979	-	0.00606728	0.189299	0.0320514	0.974431	0.997136	transcription initiation factor TFIID subunit 10
CNAG_01980	-	NA	NA	NA	NA	NA	hypothetical protein
CNAG_01981	-	-0.798441	0.331772	-2.40659	0.0161021	0.141017	sulfide:quinone oxidoreductase
CNAG_01982	-	0.266999	0.307068	0.869513	0.384567	0.785615	hypothetical protein
CNAG_01983	RCV1	-0.25211	0.200229	-1.25911	0.207992	0.615868	Protein required for cytokinesis and virulence 1
CNAG_01984	TAL1	-0.53872	0.290862	-1.85215	0.0640042	0.328584	transaldolase
CNAG_01985	-	0.104396	0.366495	0.284849	0.77576	0.952587	hypothetical protein
CNAG_01986	-	-0.498803	0.154585	-3.22673	0.00125213	0.0217269	hypothetical protein
CNAG_01987	-	-0.0592537	0.179037	-0.330959	0.740676	0.943623	carbohydrate binding protein
CNAG_01988	PHY1	-0.084037	0.175158	-0.479779	0.631384	0.904199	bacteriophytochrome histidine kinase
CNAG_01989	-	-0.721279	0.361282	-1.99644	0.0458857	0.271737	hypothetical protein
CNAG_01990	-	-0.379575	0.164548	-2.30678	0.0210672	0.165601	small subunit ribosomal protein S5
CNAG_01991	-	-0.247028	0.212369	-1.1632	0.244749	0.660834	cytochrome c oxidase subunit 4
CNAG_01992	-	0.525748	0.486159	1.08143	0.279505	0.700971	hypothetical protein
CNAG_01993	-	1.04587	0.41953	2.49296	0.0126682	0.12013	hypothetical protein
CNAG_01994	-	0.626949	0.555141	1.12935	0.25875	0.680691	hypothetical protein
CNAG_01995	-	0.427507	0.487849	0.876311	0.380861	0.783863	hypothetical protein
CNAG_01996	-	0.938501	0.165846	5.65885	1.52e-08	1.8e-06	hypothetical protein
CNAG_01997	-	1.16649	0.326398	3.57381	0.00035182	0.00831413	prephenate dehydrogenase (NADP)
CNAG_02000	-	-0.0422186	0.433518	-0.097386	0.92242	0.978733	Short-chain dehydrogenase
CNAG_02001	INP5203	0.465467	0.303158	1.53539	0.124687	0.470416	inositol-polyphosphate 5-phosphatase
CNAG_02002	-	-0.0060473	0.363647	-0.0166296	0.986732	0.998999	hypothetical protein
CNAG_02004	-	0.110004	0.29062	0.378515	0.705048	0.929334	OTU domain-containing protein 6B
CNAG_02005	-	-0.998804	0.52855	-1.8897	0.0587975	0.314596	hypothetical protein
CNAG_02006	-	-0.185957	0.29741	-0.625253	0.531805	0.86871	protein N-terminal amidase
CNAG_02007	ADK1	-0.576419	0.267449	-2.15525	0.0311421	0.212275	adenylate kinase 1
CNAG_02009	-	0.321582	0.226654	1.41883	0.15595	0.534235	extensin
CNAG_02010	-	0.427266	0.287596	1.48565	0.137373	0.497858	tartrate transporter
CNAG_02011	-	1.00161	0.219938	4.55407	5.26e-06	0.000280483	PQQ enzyme repeat protein
CNAG_02012	-	-0.382722	0.181103	-2.11328	0.0345764	0.227019	TPR repeat-containing protein
CNAG_02013	-	-0.0977488	0.411161	-0.237738	0.812084	0.954029	hypothetical protein
CNAG_02016	-	1.46082	0.620158	2.35557	0.0184945	0.154515	hypothetical protein
CNAG_02017	-	-0.0510756	0.596569	-0.0856156	0.931772	0.981565	hypothetical protein
CNAG_02018	-	-0.518238	0.393713	-1.31629	0.188078	0.585307	hypothetical protein
CNAG_02020	-	0.132272	0.196102	0.674507	0.499989	0.855277	SWR1-complex protein 4
CNAG_02022	-	0.083875	0.145471	0.576574	0.564228	0.88097	DNA-directed RNA polymerase II subunit RPB3
CNAG_02023	-	0.128635	0.522144	0.246359	0.805405	0.954029	hypothetical protein
CNAG_02024	-	-0.201455	0.465804	-0.432489	0.665386	0.917025	hypothetical protein
CNAG_02025	-	-0.00285529	0.246688	-0.0115745	0.990765	0.998999	DNA-directed RNA polymerase III subunit RPC3
CNAG_02026	-	0.386142	0.249148	1.54985	0.121178	0.463539	hypothetical protein
CNAG_02027	-	0.36255	0.28619	1.26682	0.205221	0.613786	hypothetical protein
CNAG_02028	-	-0.182533	0.196642	-0.92825	0.353278	0.765755	CMGC/SRPK protein kinase
CNAG_02029	WSP1	0.0893866	0.228023	0.392008	0.695053	0.927054	wiskott-Aldrich syndrome protein
CNAG_02033	-	0.270138	0.289804	0.93214	0.351264	0.763488	hypothetical protein
CNAG_02034	-	0.62087	0.190852	3.25314	0.00114137	0.0202294	hypothetical protein
CNAG_02035	-	-0.120342	0.215808	-0.557634	0.577095	0.886922	triose-phosphate isomerase
CNAG_02036	-	-0.549877	0.433956	-1.26713	0.20511	0.613786	putative sugar transporter
CNAG_02037	-	-0.230665	0.206816	-1.11531	0.264715	0.685167	large subunit ribosomal protein L22
CNAG_02038	-	-0.375195	0.265494	-1.4132	0.157597	0.535821	hypothetical protein
CNAG_02039	-	0.51642	0.228595	2.2591	0.023877	0.180447	Integral membrane protein
CNAG_02040	-	1.2832	0.336955	3.80822	0.000139969	0.00397682	hypothetical protein
CNAG_02041	-	-0.837931	0.492607	-1.70101	0.0889404	0.396341	hypothetical protein
CNAG_02043	-	0.989213	0.258991	3.81949	0.000133727	0.00384348	hypothetical protein
CNAG_02044	-	-0.33038	0.605737	-0.545418	0.585466	0.890306	hypothetical protein
CNAG_02045	-	-0.635307	0.263947	-2.40695	0.0160865	0.141017	acetoacetate-CoA ligase
CNAG_02047	-	0.0712145	0.199388	0.357166	0.720968	0.935976	hypothetical protein
CNAG_02048	PUT5	1.0299	0.348062	2.95896	0.00308678	0.0430299	Proline dehydrogenase
CNAG_02049	PUT1	3.32607	0.392252	8.47942	2.26e-17	1.79e-14	Proline dehydrogenase
CNAG_02050	QDR1	0.615288	0.220398	2.79171	0.00524298	0.0635671	Putative MFS multidrug transporter
CNAG_02051	-	-0.200904	0.332819	-0.603643	0.546081	0.874199	kinesin family member 20/23
CNAG_02053	-	-0.568787	0.59678	-0.953092	0.340543	0.754241	hypothetical protein
CNAG_02054	-	-0.0573229	0.34368	-0.166792	0.867534	0.967488	hypothetical protein
CNAG_02056	-	-0.0152407	0.332922	-0.0457785	0.963487	0.9926	hypothetical protein
CNAG_02057	URE6	0.0158319	0.40066	0.0395145	0.96848	0.995097	urease accessory protein
CNAG_02058	-	-0.0133004	0.347094	-0.0383194	0.969433	0.995097	hypothetical protein
CNAG_02059	-	-0.431203	0.264551	-1.62995	0.103113	0.424571	CCR4-Not complex subunit Caf16
CNAG_02060	-	-0.405303	0.421767	-0.960965	0.33657	0.752014	hypothetical protein
CNAG_02061	-	-0.576524	0.291508	-1.97773	0.0479595	0.278045	hypothetical protein
CNAG_02062	-	0.434172	0.251988	1.72299	0.0848905	0.387209	glycoside hydrolase family 2
CNAG_02063	-	-0.167961	0.274393	-0.612116	0.540461	0.871128	hypothetical protein
CNAG_02064	-	0.33725	0.215855	1.56239	0.118195	0.456389	TATA-box-binding protein-associated factor
CNAG_02065	-	0.158937	0.237485	0.669252	0.503335	0.856955	hypothetical protein
CNAG_02066	FZC13	0.102912	0.661402	0.155596	0.876351	0.968245	hypothetical protein
CNAG_02067	-	-0.0149164	0.245422	-0.0607787	0.951535	0.988852	vacuolar protein
CNAG_02068	-	-0.215067	0.198189	-1.08516	0.277849	0.700143	stromal membrane-associated protein
CNAG_02070	-	-0.737574	0.643071	-1.14696	0.2514	0.668637	hypothetical protein
CNAG_02071	-	-0.0295299	0.283657	-0.104104	0.917087	0.977847	putative scaffold protein
CNAG_02072	-	0.198236	0.350992	0.564788	0.572218	0.88429	hypothetical protein
CNAG_02073	-	-0.538632	0.162343	-3.31786	0.000907103	0.0172307	DNA mismatch repair protein MLH1
CNAG_02074	-	0.22907	0.200496	1.14251	0.25324	0.6711	mitochondrial processing peptidase
CNAG_02075	-	-0.246267	0.233103	-1.05647	0.290752	0.711348	hypothetical protein
CNAG_02077	-	-0.296811	0.198039	-1.49876	0.133937	0.490422	elongator complex protein 5
CNAG_02079	-	-0.629197	0.314761	-1.99897	0.0456121	0.270704	cytoplasmic protein
CNAG_02080	-	-0.238674	0.158897	-1.50207	0.13308	0.489209	hypothetical protein, variant
CNAG_02081	-	0.122104	0.188117	0.649086	0.516283	0.862451	mannosyl-oligosaccharide alpha-1,2-mannosidase
CNAG_02082	-	0.370247	0.314478	1.17734	0.239061	0.654734	DASH complex subunit DAD1
CNAG_02083	SIT2	-0.536353	0.317285	-1.69045	0.0909421	0.400339	siderochrome-iron transporter
CNAG_02084	ERG20	-0.649939	0.242373	-2.68157	0.00732776	0.0795636	farnesyl diphosphate synthase
CNAG_02085	HST302	-0.0887277	0.284654	-0.311704	0.755266	0.947764	histone deacetylase
CNAG_02086	-	-0.434739	0.34658	-1.25437	0.209709	0.61727	Acyl-CoA-dependent ceramide synthase
CNAG_02088	-	-0.0798692	0.147801	-0.540384	0.588932	0.890306	hypothetical protein
CNAG_02089	-	0.834103	0.453536	1.83911	0.0658987	0.334804	hypothetical protein
CNAG_02091	-	0.0787441	0.168559	0.467161	0.640385	0.906455	Nucleosome assembly protein 1
CNAG_02092	-	0.209357	0.320389	0.653446	0.513469	0.860631	protein EFR3
CNAG_02093	-	0.920768	0.34165	2.69506	0.00703763	0.0774466	hypothetical protein
CNAG_02094	-	-0.11158	0.321978	-0.346545	0.728933	0.939895	ARP2/3 complex 34 kDa subunit
CNAG_02095	-	-0.34561	0.30298	-1.1407	0.253994	0.671902	cyclin
CNAG_02096	-	0.317563	0.253818	1.25114	0.210882	0.619009	peroxin-16
CNAG_02097	-	0.183618	0.241052	0.761737	0.446217	0.828732	hypothetical protein
CNAG_02099	FAS1	-0.135295	0.350463	-0.386046	0.699463	0.927281	fatty acid synthase subunit beta, fungi type
CNAG_02100	FAS2	-0.246183	0.358414	-0.686867	0.492166	0.854479	fatty acid synthase subunit alpha, fungi type
CNAG_02101	-	-0.197012	0.269791	-0.730242	0.465243	0.839969	hypothetical protein
CNAG_02102	-	-0.234675	0.394178	-0.595354	0.551607	0.876604	hypothetical protein
CNAG_02103	-	0.427208	0.256121	1.668	0.0953167	0.411608	hypothetical protein
CNAG_02104	-	-0.704801	0.292803	-2.40708	0.0160804	0.141017	phosphatidylinositol transfer protein SFH5
CNAG_02105	-	-0.81893	0.271385	-3.01759	0.00254791	0.0372626	methylated-DNA-protein-cysteine methyltransferase
CNAG_02106	-	0.00423975	0.292381	0.0145008	0.98843	0.998999	mitochondrial intermembrane space import and assembly protein 40
CNAG_02109	INP5201	0.0380021	0.150093	0.25319	0.800121	0.954029	type I inositol-1,4,5-trisphosphate 5- phosphatase 1
CNAG_02110	-	0.290802	0.221544	1.31261	0.189313	0.587186	peptide alpha-N-acetyltransferase
CNAG_02111	-	-0.133988	0.169232	-0.791744	0.42851	0.819039	protein Clp1
CNAG_02112	-	-0.285582	0.387271	-0.737422	0.460866	0.836483	ubiquitin-conjugating enzyme E2 W
CNAG_02113	-	-0.280187	0.171204	-1.63656	0.101721	0.421847	clathrin assembly protein
CNAG_02114	-	0.154522	0.152034	1.01637	0.309454	0.727115	hypothetical protein
CNAG_02115	NHP6B02	-0.554705	0.206874	-2.68137	0.00733216	0.0795636	Non-histone chromosomal protein 6, putative
CNAG_02116	-	0.0877923	0.275265	0.318937	0.749774	0.947003	arf/Sar family protein
CNAG_02117	-	0.110441	0.192469	0.573811	0.566096	0.88192	NAD-binding Rossmann fold oxidoreductase
CNAG_02118	-	-0.511648	1.29692	-0.394509	0.693206	0.926922	hypothetical protein
CNAG_02119	-	0.27296	0.195462	1.39648	0.162569	0.543407	hypothetical protein
CNAG_02120	-	-0.112532	0.178854	-0.629183	0.529229	0.86846	TIGR01456 family HAD hydrolase
CNAG_02121	-	0.190883	0.28743	0.664104	0.506624	0.857401	hypothetical protein
CNAG_02122	-	0.588469	0.223542	2.63248	0.0084764	0.0880883	cytoplasmic tRNA 2-thiolation protein 1
CNAG_02123	-	0.223604	0.174291	1.28294	0.199514	0.605887	methionyl-tRNA formyltransferase
CNAG_02124	-	0.204163	0.205732	0.992376	0.321014	0.738452	hypothetical protein
CNAG_02125	-	-0.331302	0.516852	-0.641	0.521523	0.866179	hypothetical protein
CNAG_02126	-	-0.710646	0.157782	-4.50398	6.67e-06	0.000340044	hypothetical protein
CNAG_02127	-	0.284661	0.348109	0.817736	0.413508	0.808763	cyclin-dependent protein kinase regulator
CNAG_02129	-	-0.487713	0.495463	-0.984359	0.324939	0.742512	hypothetical protein
CNAG_02130	NSR1	-0.119179	0.124792	-0.955019	0.339568	0.753622	RNA-binding protein 39
CNAG_02131	ISA1	0.30832	0.251159	1.22759	0.219602	0.631409	iron-sulfur cluster assembly protein
CNAG_02132	-	0.947906	0.246434	3.84649	0.000119822	0.0035395	hypothetical protein
CNAG_02133	SOL3	-0.783032	0.329782	-2.37439	0.0175779	0.149852	6-phosphogluconolactonase
CNAG_02134	RSC8	0.132063	0.20227	0.652902	0.513819	0.860876	rsc chromatin remodeling complex subunit
CNAG_02135	-	-0.00280034	0.236719	-0.0118298	0.990561	0.998999	protein transporter SEC20
[truncated: 5,879 more rows]

## Sheet: WT_vs_kae1_upregulated
gene_id	genesymbol	log2FoldChange	lfcSE	stat	pvalue	padj	Function
[truncated: 188 more rows]

[truncated: 4 more sheets: WT_vs_kae1_downregulated, WT_vs_K54A_original data, WT_vs_K54A_upregulated, WT_vs_K54A_downregulated]
