# Supplementary material for: Unraveling the Pathobiological Role of the Fungal KEOPS Complex in Cryptococcus neoformans
Source: mBio. 2022 Nov 15;13(6):e02944-22. doi: 10.1128/mbio.02944-22 (PMC9765431; doi:10.1128/mbio.02944-22)
Supplement: DATA SET S1 [file mbio.02944-22-sd001.xlsx]

## Sheet: Strains used in this study
Strain	Genotype
C. neoformans
H99	MATα
KN99	MATa
YSB42	MATα cac1::NAT-STM#159
YSB64	MATα hog1::NAT-STM#177
YSB1968	MATα bud32::NAT-STM#296
YSB1969	MATα bud32::NAT-STM#296
YSB4462	MATα bud32Δ::BUD32-NEO
YSB4863	MATα kae1Δ::NAT-STM#212
YSB4864	MATα kae1Δ::NAT-STM#212
YSB4930	MATα pcc1Δ::NAT-STM#43
YSB4931	MATα pcc1Δ::NAT-STM#43
YSB5037	MATα cgi121Δ::NAT-STM#184
YSB5038	MATα cgi121Δ::NAT-STM#184
YSB4716	MATα KAE1:6×HA-HYG
YSB5302	MATα bud32Δ::BUD32-4×FLAG-NEO
YSB5176	MATα bud32Δ::BUD32-4×FLAG-NEO KAE1:6×HA-HYG
YSB7829	MATα PCC1:4×FLAG-NAT
YSB7832	MATα KAE1:6×HA-HYG PCC1:4×FLAG-NAT
YSB7726	MATα CGI121:6×HA-HYG
YSB8177	MATα bud32Δ::BUD32-4×FLAG-NEO CGI121:6×HA-HYG
YSB9483	MATα HYG-6×HA:CGI121
YSB9482	MATα bud32Δ::BUD32-4×FLAG-NEO HYG-6×HA:CGI121
YSB10003	MATα pcc1Δ::PCC1-mCherry-NEO
YSB7754	MATα kae1Δ::KAE1-mCherry-NEO
YSB6353	MATα bud32Δ::BUD32-mCherry-NEO
YSB7897	MATα cgi121Δ::CGI121-mCherry-NEO
YSB5874	MATα bud32Δ::BUD32K54A -NEO
YSB6211	MATα bud32Δ::BUD32ScL3 -NEO
YSB6209	MATα bud32Δ::BUD32ScL3 -NEO

## Sheet: Primers used in this study
Primer name and description	Sequence (5' to 3')
B79 screening primer	TGTGGATGCTGGCGGAGGATA
B616 M13 F	GTAAAACGACGGCCAGTGAGC
B617 M13 R	CAGGAAACAGCTATGACCATG
B7952 KAE1 L1	ATAACCCAGGAAAGCAACC
B7953 KAE1 L2	TCACTGGCCGTCGTTTTAC GGGATGGAACGAATAGGAAG
B7954 KAE1 R1	CATGGTCATAGCTGTTTCCTG GCGTGAGCCATTTTCAGTTTAG
B7955 KAE1 R2	AAAATGGGCAGGGTGATG
B7956 KAE1 SO	CGAGATGAAGATACGCCAC
B16016 KAE1 SO2	CGGTTCAGTCAACAGAGCAA
B16017 KAE1 internal LP	TCACCCAAAGGTGGACCTAC
B16018 KAE1 internal RP	CCTCTCGTCAGTTGCAAACA
B15732 KAE1 PO	CACCTTTGGGTGAAGGAGAA
B7958 CGI121 L1	TTGACGCTTGTGAACTCG
B7959 CGI121 L2	TCACTGGCCGTCGTTTTACCGGGATAAGCGTATGTCTC
B7960 CGI121 R1	CATGGTCATAGCTGTTTCCTGACTGTTGCCGTCAAGAACG
B7961 CGI121 R2	CAACTCCTCATCTATCCCATTG
B7962 CGI121 SO	GCACAGAAGAGGCGATTTAC
B16020 CGI121 SO2	GATGGAGATGGAGGAGGTGA
B16021 CGI121 internal LP	CTCATCGAAGCATCCCAAAT
B16022 CGI121 internal RP	CCCAATCAGTCCCCTCACTA
B15734 CGI121 PO	GAGACCAACTAATACCAACGAG
B8019 PCC1 L1	CGCATAGCAGTCTTGACATTG
B8020 PCC1 L2	TCACTGGCCGTCGTTTTACAAGTGAAAAAGGTGTGAGGG
B8021 PCC1 R1	CATGGTCATAGCTGTTTCCTGTGGAGAGGAAGTCCGATAATAC
B8022 PCC1 R2	TGAAGGTTCCCGAATGGTG
B8023 PCC1 SO	GTATCAAGGGGTTGTTCACTG
B16012 PCC1 SO2	GGTGGTTTGGACAAGCAAAT
B16013 PCC1 internal LP	GATCCTACCCGCTCCTCTTT
B16014 PCC1 internal RP	CTGCCAACACCGGTATTTCT
B15730 PCC1 PO	CAGTGACGCAAAAGAGGAG
B8194 KAE1 LP	GGATCCATGAGACAATCACCACTT
B8195 KAE1 RP	CTCGAGTCACGCTCGCCAAGCCAC
B679 ACT1 Probe1 L	CGCCCTTGCTCCTTCTTCTATG
B680 ACT1 Probe1 R	GACTCGTCGTATTCGCTCTTCG
B8208 ERG3 qRT LP2	CAAATGGATCGTACCCACCC
B8209 ERG3 qRT RP2	AGGGAAGATGAATGGGAAGA
B8210 ERG2 qRT LP2	TCAAGAAATGGAGCGTGAG
B8211 ERG2 qRT RP2	TGTGGTTGATGGTGTTGG
B8662 ERG1 qRT LP	CCATGGTCCTCCCCAACGTA
B8663 ERG1 qRT RP	ACACGCCGAGTAGAACACCT
B671 ERG5 qRT-LP	GTTTTGTTGCCTGAGAACTGGG
B672 ERG5 qRT-RP	GTAGATACTGAGAGCCTGCTTGGTG
B8664 ERG7 qRT LP	GGGTGGTTGGGGATTGCATA
B8665 ERG7 qRT RP	TCCTTCATCAGGGCCCATAC
B8702 ERG4 qRT LP	TGCCAAGGCAGAGCAAATGA
B8703 ERG4 qRT RP	GGTCATGGGAACACCAGACA
B8704 ERG6 qRT LP	CATATCTACGACGGCGCCTA
B8705 ERG6 qRT RP	ACATACCAGGCATGACGGC
B677 ERG11 qRT-LP	AATCTCCTTACCAGCCATTCGG
B678 ERG11 qRT-RP	TTCAGGGAACTTGGGAACAGC
B8706 ERG24 qRT LP	GATCTGTGAAGTTGTCCTGCC
B8707 ERG24 qRT RP	GAGAAAAGTGTAAAGACCGTTCA
B2695 ERG25 qRT-LP	TCGTCTTTGGCAAGCAGTC
B6840 ERG25_qRT primer_2	GAAGTCGTGGTGGTCAGCA
B8708 ERG26 qRT LP	TAGACATATCGTCGAGCAGC
B8709 ERG26 qRT RP	AGTGTAAAAGTTGACATTCGAGTC
B8710 ERG27 qRT LP	TGCACCATACATAATGGCTCG
B8711 ERG27 qRT RP	GGTGCCCGAAGAAGTGTAGA
B899 ERG28 qRT-LP	ATCCTCCCTTACTGGCTACTCCTG
B900 ERG28 qRT-RP	CGGCATAGACTTCTTTGCTCTGC
B7808 BUD32 tagging LP	CTCGAGGACCTTCCTCTTTCATCCG
B7809 BUD32 tagging RP	GCGGCCGCGCCGGTCATGTCTCTCTTCC
B7843 BUD32 tagging seq1	CTGTTTCTTTGATACTTGGGGC
B7844 BUD32 tagging seq2	CTCACACCTTGACTACAGAAAG
B4698 BUD32 SO	GGGCAATCTTTCTTCGTC
B4699 BUD32 PO	CTCGTTCTCTGGTTCTTCTG
B7164 BUD32 cloning LP	GGATCCGCGGCCAGCACACCTCTACT
B7165 BUD32 cloning RP	CTCGAGTTAGCCGGTCATGTCTCTCT
B7763 BUD32 complementation LP	CTCGAGGACCTTCCTCTTTCATCCG
B7764 BUD32 complementation RP	GCGGCCGCCACGCCTCATTTGCTTGA
B7804 BUD32 complementation seq1	CTGTTTCTTTGATACTTGGGGC
B7805 BUD32 complementation seq2	CGTCTCTCACACCTTGACTAC
B7806 BUD32 complementation seq3	AGACTTTCCTATCGCCCTG
B7807 BUD32 complementation seq4	TTGACTGCTGTCCCATCAG
B15727 Bud32 complemented strain diagnostic PCR primer LP	GCAAACGGCTAGGATTGAAA
B15728 Bud32 complemented strain diagnostic PCR primer RP	GAGGAGGAATCGGAAGAACC
B9246 BUD32_K54A-Fw	CTCCTACATCAGTCATCTTGGCTCACCGCTTCACCAAGACTTA
B9247 BUD32_K54A-Rv	TAAGTCTTGGTGAAGCGGTGAGCCAAGATGACTGATGTAGGAG
B9313 Loop3_Fw	ATAGTGATCTTGTAGCAACTCATCTCATGAGATCCATTGG
B9314 Loop3_Rv	AAACCGTGCCCTCCGGGAAGACTCCAGCCTTCTATCCTTT
B9315 Yeast_Loop3_Fw	AAAGGATAGAAGGCTGGAGTCTTCCCGGAGGGCACGGTTT
B9316 Yeast_Loop3_Rv	CCAATGGATCTCATGAGATGAGTTGCTACAAGATCACTAT
B9317 Bud32 PO_2	TACTAAAACCGTGCCCTCC
B9366 BUD32_Loop3 Reple_CLP_Ex1	CCCGCTCGAGGACCTTCCTCTTTCATCCG
B9367 BUD32_Loop3 Reple_CRP_Ex1	TAAAGCGGCCGCCACGCCTCATTTGCTTGA
B11585 pNEO_PCC1-mCherry FWD	ACAGAGCCACCGCCACCTGCGGCCGCTCGGACTTCCTCTCCACTG
B11586 pNEO_PCC1-mCherry REV	CTCTAGATGCATGCTCGAGCGGCCGCCCAAAGTATCAAGGGGTTGTTC
B11587 pNEO_PCC1-mCherry CSO	AAGCCAAAACTGACTGGAC
B11598 PCC1 seq1	AGTGAAAAAGGTGTGAGGG
B11588 pNEO_KAE1-mCherry FWD	ACAGAGCCACCGCCACCTGCGGCCGCCGCTCGCCAAGCCACATG
B11589 pNEO_KAE1-mCherry REV	CTCTAGATGCATGCTCGAGCGGCCGCAGAGTCGTTTGTGAATCAGGGC
B11590 pNEO_KAE1-mCherry CSO	ACTCCCAGAAAGAACAAACC
B11596 KAE1 seq1	ATCTAATGTCTCGCCGAAG
B11597 KAE1 seq2	GGAACGAATAGGAAGAATCG
B15735 KAE1 complemented strain diagnostic PCR primer RP	GGTATCTGATGGCAGGAAAC
B11591 pNEO_CGI121-mCherry FWD	ACAGAGCCACCGCCACCTGCGGCCGCAATGACGTTCTTGACGGC
B11592 pNEO_CGI121-mCherry REV	CTCTAGATGCATGCTCGAGCGGCCGCATACTCTGCCAAATCGGTC
B11593 pNEO_CGI121-mCherry CSO	TATTTTAGGAGGTGGTGGG
B11594 CGI121 seq1	CAAACCCAAAGTCAACCTC
B11595 CGI121 seq2	ACCTCTACTGTCTTGGAGTGAG
B9222 PCC1-4xFLAG L1	GCTTGTATGTGGATGAGGTTG
B11757 PCC1-4xFLAG L2	ATCTGGCGCGCCGCATGCTCGGACTTCCTCTCCACT
B9224 PCC1-4xFLAG R1	CAGGATCTTCATGGCTCCTACCTTTTTTCGCCGCTT
B9225 PCC1-4xFLAG R2	ACATTGGTGAAGGTTCCCG
B11544 PCC1-4xFLAG SO	CGGTTTTCATTGTAGAGGG
B11540 Pcc1-4xFLAG southern LP	TGCTTGTATGTGGATGAGG
B11545 PCC1-4xFLAG PO	ACTTTGAGATGGCGATAGC
B8177 KAE1 6XHA L1	GTCTTCTCATAACCCCATCG
B8178 KAE1 6xHA L2	GCGCCGCATGCTGCGGCCGCCGCTCGCCAAGCCACATGG
B8179 KAE1 6xHA R1	CACTCGAATCCTGCATGCGCCATTTTCAGTTTAGATA
B8180 KAE1 6xHA R2	GGTTAGTCCGAAAGCAGAC
B8181 KAE1 6xHA SO	CATAGAGAATGGGTTGTCAGAG
B15726 KAE1-6xHA PO	CGATATTGACGAGCCCATCT
B11546 CGI121-6xHA L1	AAGGCTTCGGATACCATC
B11547 CGI121-6xHA L2	GCCGCATGCTGCGGCCGCAATGACGTTCTTGACGGC
B11548 CGI121-6xHA R1	CACTCGAATCCTGCATGCATCATTTGTGCTACACAA
B11549 CGI121-6xHA R2	TATCTCCTCTTCCTCAGAACC
B11550 CGI121-6xHA SO	GGAAAAAGTGAACACAGCC
B11551 CGI121-6xHA PO	TCTCCAAAGTAGTGAGGCAC
B6567 4xFLAG-NAT LP	GCATGCGGCGCGCCAGAT
B1966 4xFLAG-NAT RP	GGAGCCATGAAGATCCTGA
B13488 6xHA-CGI121 6xHA-LP	AAGCTTATGGCATGCGGCGCGCCATAC
B13489 6xHA-CGI121 6xHA-RP	AGAGCCACCGCCACCAGCGTAATCTGGAACGTCA
B13490 6xHA-CGI121 Exon LP	GGTGGCGGTGGCTCTATGGAGACATACGCTTAT
B13491 6xHA-CGI121 Exon RP	TTTAAACTTCTTCGGTGA
B14006 6xHA-CGI121 HYG-LP	CTATGACCATGATTACGCCAAGCTTCTTAAGGCATGCAGGATTCGAGTG
B13691 6xHA-CGI121 HYG-RP	CAGCTTTCGACCGCTAACGGAGCCATGAAGATCCTG
B13692 6xHA-CGI121 Pro_LP	CAGGATCTTCATGGCTCCGTTAGCGGTCGAAAGCTG
B13518 6xHA-CGI121 Pro_LP Pro_RP	ATGGCGCGCCGCATGCCATAAGCTTTGTGAAGATGGTATCCGAAG
B14007 6xHA-CGI121 5UTR_LP	CCATGATTACGCCAAGCTTCTTAAGAAGCTTGATATCGCTGATAG
B14008 6xHA-CGI121 5UTR_RP	CCACTCGAATCCTGCATGCCTTAAGTGTGAAGATGGTATCCGAAG
B16792_CGI121_Nterm_southern_LP	TTTAGGAGGTGGTGGGTGAC
B16793 CGI121_Nterm_southern_RP	AAGTCGAAAGGAGCGGATCT
JOHE12579	TTCCCACCCTCAGCAACGCC
B5534 6X_HA_L1 Not1_RE	GCGGCCGCAGCATGCGGCGCGCCATAC
B354 NAT/CTR-L	GCATGCAGGATTCGAGTG
B5426 HOG1t RP	GTACCAATCTATCCCTCT
B5751 HSM1	CGAAGAATCTCGTGCTTTC
B5752 HSM2	ATTGACCGATTCCTTGCG
B1453 NAT-SM1	AAGGTGTTCCCCGACGACGAATCG
B1454 NAT-SM2	AACTCCGTCGCGAGCCCCATCAAC
